# Supplementary material for: Dilithium 1,2,5-thia­diazo­lidine-3,4-dione 1,1-dioxide dihydrate
Source: Acta Crystallogr Sect E Struct Rep Online. 2012 Aug 31;68(Pt 9):m1228. doi: 10.1107/S1600536812036379 (PMC3435632; doi:10.1107/S1600536812036379)
Supplement: Supplementary file 1 [file e-68-m1228-sup1.cif]

##############################################################################
#                                                                            #
# This CIF contains the data in a paper accepted for publication in          #
# Acta Crystallographica Section E. It conforms to the requirements of       #
# Notes for Authors for Acta Crystallographica Section E, and has been       #
# peer reviewed under the auspices of the IUCr Commission on Journals.       #
#                                                                            #
# Full details of the Crystallographic Information File format               #
# are given in the paper "The Crystallographic Information File (CIF):       #
# a New Standard Archive File for Crystallography" by S. R. Hall, F. H.      #
# Allen and I. D. Brown [Acta Cryst. (1991), A47, 655-685].                  #
#                                                                            #
# The current version of the core CIF dictionary is obtainable from          #
# ftp://ftp.iucr.org/pub/cif_core.dic.                                       #
#                                                                            #
# Software is freely available for graphical display of the structure(s)     #
# in this CIF. For information consult the CIF software page                 #
# http://www.iucr.org/resources/cif/software.                                #
#                                                                            #
# This file may be used for bona fide research purposes within the           #
# scientific community so long as proper attribution is given to the journal # 
# article from which it was obtained.                                        #
#                                                                            #
##############################################################################
data_I
_audit_creation_method     SHELXL-97
_chemical_name_systematic
;
Poly[\m-aqua-aqua-\m~6~-(1,1-dioxo-1\l^6^,2,5-thiadiazolidine-3,4-diolato)-
dilithium]
;
_chemical_name_common     ?
_chemical_formula_moiety     ?
_chemical_formula_sum     'C2 H4 Li2 N2 O6 S'
_chemical_formula_iupac     '[Li2 (C2 N2 O4 S) (H2 O2)]'
_chemical_formula_weight     198.01
_chemical_melting_point     ?
_symmetry_cell_setting     monoclinic
_symmetry_space_group_name_H-M     'P 21/c'
_symmetry_space_group_name_hall     ?
loop_
    _symmetry_equiv_pos_as_xyz
    'x, y, z'
    '-x, y+1/2, -z+1/2'
    '-x, -y, -z'
    'x, -y-1/2, z-1/2'
_cell_length_a     7.239(3)
_cell_length_b     11.185(3)
_cell_length_c     9.786(4)
_cell_angle_alpha     90.00
_cell_angle_beta     124.27(2)
_cell_angle_gamma     90.00
_cell_volume     654.8(4)
_cell_formula_units_Z     4
_cell_measurement_reflns_used     9851
_cell_measurement_theta_min     3.11
_cell_measurement_theta_max     42.37
_cell_measurement_temperature     110(2)
_cell_special_details     ?
_exptl_crystal_description     prism
_exptl_crystal_colour     colourless
_exptl_crystal_size_max     0.41
_exptl_crystal_size_mid     0.24
_exptl_crystal_size_min     0.24
_exptl_crystal_density_diffrn     2.008
_exptl_crystal_density_meas     ?
_exptl_crystal_density_method     'not measured'
_exptl_crystal_F_000     400
_exptl_absorpt_coefficient_mu     0.486
_exptl_absorpt_correction_type     multi-scan
_exptl_absorpt_process_details     '(SADABS; Bruker, 2009)'
_exptl_absorpt_correction_T_min     0.8251
_exptl_absorpt_correction_T_max     0.8939
_exptl_special_details     ?
_diffrn_ambient_temperature     110(2)
_diffrn_radiation_type     MoK\a
_diffrn_radiation_wavelength     0.71073
_diffrn_radiation_source     'fine-focus sealed tube'
_diffrn_radiation_monochromator     graphite
_diffrn_measurement_device_type     'Bruker--Nonius Kappa X8 APEXII'
_diffrn_measurement_method     '\w and \f scans'
_diffrn_detector_area_resol_mean     ?
_diffrn_reflns_number     34710
_diffrn_reflns_av_R_equivalents     0.0219
_diffrn_reflns_av_sigmaI/netI     0.0152
_diffrn_reflns_theta_min     3.11
_diffrn_reflns_theta_max     42.74
_diffrn_reflns_theta_full     37.11
_diffrn_measured_fraction_theta_max     0.816
_diffrn_measured_fraction_theta_full     0.995
_diffrn_reflns_limit_h_min     -13
_diffrn_reflns_limit_h_max     12
_diffrn_reflns_limit_k_min     -18
_diffrn_reflns_limit_k_max     19
_diffrn_reflns_limit_l_min     -16
_diffrn_reflns_limit_l_max     18
_diffrn_standards_number     ?
_diffrn_standards_interval_count     ?
_diffrn_standards_interval_time     ?
_diffrn_standards_decay_%     ?
_refine_special_details
;
Refinement of <i>F</i>^2^ against ALL reflections. The weighted <i>R</i>-factor
<i>wR</i> and goodness of fit <i>S</i> are based on <i>F</i>^2^, conventional
<i>R</i>-factors <i>R</i> are based on <i>F</i>, with <i>F</i> set to zero for
negative <i>F</i>^2^. The threshold expression of <i>F</i>^2^ >
\s(<i>F</i>^2^) is used only for calculating <i>R</i>-factors(gt) <i>etc</i>.
and is not relevant to the choice of reflections for refinement.
<i>R</i>-factors based on <i>F</i>^2^ are statistically about twice as large
as those based on <i>F</i>, and <i>R</i>-- factors based on ALL data will be
even larger.
;
_reflns_number_total     3899
_reflns_number_gt     3575
_reflns_threshold_expression     I>2sigma(I)
_refine_ls_structure_factor_coef     Fsqd
_refine_ls_matrix_type     full
_refine_ls_R_factor_all     0.0252
_refine_ls_R_factor_gt     0.0222
_refine_ls_wR_factor_gt     0.0637
_refine_ls_wR_factor_ref     0.0653
_refine_ls_goodness_of_fit_ref     1.055
_refine_ls_restrained_S_all     1.055
_refine_ls_number_reflns     3899
_refine_ls_number_parameters     134
_refine_ls_number_restraints     0
_refine_ls_hydrogen_treatment     refall
_refine_ls_weighting_scheme     calc
_refine_ls_weighting_details
         'calc w=1/[\s^2^(Fo^2^)+(0.0343P)^2^+0.1822P] where P=(Fo^2^+2Fc^2^)/3'
_atom_sites_solution_hydrogens     geom
_atom_sites_solution_primary     direct
_atom_sites_solution_secondary     difmap
_refine_ls_shift/su_max     0.001
_refine_ls_shift/su_mean     0.000
_refine_diff_density_max     0.622
_refine_diff_density_min     -0.397
_refine_ls_extinction_method     none
_refine_ls_extinction_coef     ?
loop_
    _atom_type_symbol
    _atom_type_description
    _atom_type_scat_dispersion_real
    _atom_type_scat_dispersion_imag
    _atom_type_scat_source
    'C' 'C' 0.0033 0.0016
                         'International Tables Vol C Tables 4.2.6.8 and 6.1.1.4'
    'H' 'H' 0.0000 0.0000
                         'International Tables Vol C Tables 4.2.6.8 and 6.1.1.4'
    'Li' 'Li' -0.0003 0.0001
                         'International Tables Vol C Tables 4.2.6.8 and 6.1.1.4'
    'N' 'N' 0.0061 0.0033
                         'International Tables Vol C Tables 4.2.6.8 and 6.1.1.4'
    'O' 'O' 0.0106 0.0060
                         'International Tables Vol C Tables 4.2.6.8 and 6.1.1.4'
    'S' 'S' 0.1246 0.1234
                         'International Tables Vol C Tables 4.2.6.8 and 6.1.1.4'
_computing_data_collection     'APEX2 (Bruker, 2009)'
_computing_cell_refinement     'SAINT (Bruker, 2009)'
_computing_data_reduction     'SAINT (Bruker, 2009)'
_computing_structure_solution     'SHELXS97 (Sheldrick, 2008)'
_computing_structure_refinement     'SHELXL97 (Sheldrick, 2008)'
_computing_molecular_graphics     'ORTEP-3 (Farrugia, 1997)'
_computing_publication_material     'SHELXL97 (Sheldrick, 2008)'
loop_
    _atom_site_type_symbol
    _atom_site_label
    _atom_site_fract_x
    _atom_site_fract_y
    _atom_site_fract_z
    _atom_site_U_iso_or_equiv
    _atom_site_adp_type
    _atom_site_calc_flag
    _atom_site_refinement_flags
    _atom_site_occupancy
    _atom_site_symmetry_multiplicity
    _atom_site_disorder_assembly
    _atom_site_disorder_group
    Li Li1 0.7137(2) 0.01566(12) 0.50356(15) 0.0135(2) Uani d . 1 1 . .
    Li Li2 0.7135(2) 0.05125(12) 0.18236(17) 0.0149(2) Uani d . 1 1 . .
    S S1 0.89112(2) 0.223295(11) 0.983764(16) 0.00633(4) Uani d . 1 1 . .
    O O1 0.79819(8) 0.19195(4) 1.07658(6) 0.01045(7) Uani d . 1 1 . .
    O O2 0.84435(8) 0.34610(4) 0.92528(6) 0.01025(7) Uani d . 1 1 . .
    N N1 0.79993(8) 0.13338(4) 0.82836(6) 0.00815(8) Uani d . 1 1 . .
    N N2 1.16044(8) 0.19981(5) 1.09118(6) 0.00814(7) Uani d . 1 1 . .
    C C1 0.97800(9) 0.08981(5) 0.83782(7) 0.00681(8) Uani d . 1 1 . .
    C C2 1.19895(9) 0.12853(5) 0.99882(7) 0.00704(8) Uani d . 1 1 . .
    O O3 0.97919(7) 0.02518(4) 0.73492(5) 0.00883(7) Uani d . 1 1 . .
    O O4 1.38036(7) 0.09387(4) 1.02912(6) 0.01080(8) Uani d . 1 1 . .
    O O1W 0.56092(8) -0.12147(4) 0.56167(6) 0.01060(7) Uani d . 1 1 . .
    H H1WA 0.642(3) -0.1436(15) 0.654(2) 0.038(4) Uiso d . 1 1 . .
    H H1WB 0.497(3) -0.1828(15) 0.504(2) 0.037(4) Uiso d . 1 1 . .
    O O2W 0.64205(7) -0.06718(4) 0.30255(6) 0.00860(7) Uani d . 1 1 . .
    H H2WA 0.702(2) -0.1334(14) 0.3304(18) 0.030(3) Uiso d . 1 1 . .
    H H2WB 0.512(3) -0.0804(14) 0.2543(19) 0.032(4) Uiso d . 1 1 . .
loop_
    _atom_site_aniso_label
    _atom_site_aniso_U_11
    _atom_site_aniso_U_22
    _atom_site_aniso_U_33
    _atom_site_aniso_U_12
    _atom_site_aniso_U_13
    _atom_site_aniso_U_23
    Li1 0.0127(5) 0.0155(5) 0.0110(5) -0.0009(4) 0.0059(4) -0.0018(4)
    Li2 0.0120(5) 0.0169(5) 0.0176(5) 0.0033(4) 0.0094(5) 0.0054(4)
    S1 0.00648(6) 0.00602(6) 0.00737(6) 0.00044(3) 0.00444(5) -0.00002(3)
    O1 0.01270(18) 0.01092(17) 0.01269(18) 0.00098(14) 0.01016(16) 0.00139(13)
    O2 0.01357(18) 0.00648(15) 0.01303(18) 0.00244(13) 0.00890(16) 0.00195(13)
    N1 0.00613(17) 0.00947(17) 0.00851(17) -0.00019(13) 0.00391(15) -0.00189(14)
    N2 0.00659(17) 0.00924(17) 0.00772(17) -0.00007(14) 0.00350(15) -0.00125(14)
    C1 0.00696(19) 0.00660(18) 0.00715(18) 0.00008(14) 0.00413(16) 0.00011(14)
    C2 0.00620(18) 0.00760(18) 0.00714(18) 0.00043(14) 0.00365(16) 0.00069(14)
    O3 0.00976(17) 0.00902(16) 0.00814(16) 0.00060(13) 0.00530(14) -0.00166(12)
    O4 0.00685(16) 0.01436(18) 0.01147(17) 0.00300(13) 0.00532(15) 0.00209(14)
    O1W 0.01054(17) 0.01104(17) 0.00911(17) -0.00189(13) 0.00487(15)
                                                                    -0.00023(13)
    O2W 0.00740(16) 0.00840(15) 0.00953(16) 0.00014(12) 0.00449(14) 0.00025(12)
_geom_special_details
;
All e.s.d.'s (except the e.s.d. in the dihedral angle between two l.s. planes)
are estimated using the full covariance matrix. The cell e.s.d.'s are taken
into account individually in the estimation of e.s.d.'s in distances, angles
and torsion angles; correlations between e.s.d.'s in cell parameters are only
used when they are defined by crystal symmetry. An approximate (isotropic)
treatment of cell e.s.d.'s is used for estimating e.s.d.'s involving l.s.
planes.
;
loop_
    _geom_bond_atom_site_label_1
    _geom_bond_atom_site_label_2
    _geom_bond_site_symmetry_2
    _geom_bond_distance
    _geom_bond_publ_flag
    Li1 O2W . 1.9615(15) ?
    Li1 O3 . 1.9825(16) ?
    Li1 O1W 3_656 2.0814(16) ?
    Li1 O1W . 2.1468(15) ?
    Li1 O2 4_565 2.1650(14) ?
    Li1 Li1 3_656 3.076(3) ?
    Li1 Li2 . 3.167(2) ?
    Li1 H2WB . 2.286(16) ?
    Li2 O2W . 2.0226(14) ?
    Li2 O4 1_454 2.0539(17) ?
    Li2 O3 3_756 2.0755(16) ?
    Li2 O1 1_554 2.1539(14) ?
    Li2 O2 4_565 2.3088(17) ?
    Li2 O4 3_756 2.4075(17) ?
    Li2 Li2 3_655 3.344(3) ?
    S1 O1 . 1.4453(6) ?
    S1 O2 . 1.4529(6) ?
    S1 N1 . 1.6216(7) ?
    S1 N2 . 1.6331(9) ?
    O1 Li2 1_556 2.1539(14) ?
    O2 Li1 4_566 2.1650(14) ?
    O2 Li2 4_566 2.3088(17) ?
    N1 C1 . 1.3317(9) ?
    N2 C2 . 1.3469(8) ?
    C1 O3 . 1.2435(7) ?
    C1 C2 . 1.5460(10) ?
    C2 O4 . 1.2346(8) ?
    O3 Li2 3_756 2.0755(16) ?
    O4 Li2 1_656 2.0539(17) ?
    O4 Li2 3_756 2.4075(17) ?
    O1W Li1 3_656 2.0814(16) ?
    O1W H1WA . 0.792(17) ?
    O1W H1WB . 0.840(17) ?
    O2W H2WA . 0.824(16) ?
    O2W H2WB . 0.794(16) ?
loop_
    _geom_angle_atom_site_label_1
    _geom_angle_atom_site_label_2
    _geom_angle_atom_site_label_3
    _geom_angle_site_symmetry_1
    _geom_angle_site_symmetry_3
    _geom_angle
    _geom_angle_publ_flag
    O2W Li1 O3 . . 135.20(8) ?
    O2W Li1 O1W . 3_656 107.07(7) ?
    O3 Li1 O1W . 3_656 117.64(7) ?
    O2W Li1 O1W . . 92.49(6) ?
    O3 Li1 O1W . . 92.78(6) ?
    O1W Li1 O1W 3_656 . 86.66(6) ?
    O2W Li1 O2 . 4_565 84.50(6) ?
    O3 Li1 O2 . 4_565 91.73(6) ?
    O1W Li1 O2 3_656 4_565 91.01(6) ?
    O1W Li1 O2 . 4_565 175.48(7) ?
    O2W Li1 Li1 . 3_656 103.23(7) ?
    O3 Li1 Li1 . 3_656 110.35(8) ?
    O1W Li1 Li1 3_656 3_656 44.16(4) ?
    O1W Li1 Li1 . 3_656 42.49(4) ?
    O2 Li1 Li1 4_565 3_656 135.04(8) ?
    O2W Li1 Li2 . . 38.02(4) ?
    O3 Li1 Li2 . . 125.81(7) ?
    O1W Li1 Li2 3_656 . 99.07(6) ?
    O1W Li1 Li2 . . 129.81(6) ?
    O2 Li1 Li2 4_565 . 46.80(4) ?
    Li1 Li1 Li2 3_656 . 123.61(7) ?
    O2W Li1 H2WB . . 19.7(4) ?
    O3 Li1 H2WB . . 150.4(4) ?
    O1W Li1 H2WB 3_656 . 90.8(4) ?
    O1W Li1 H2WB . . 80.3(4) ?
    O2 Li1 H2WB 4_565 . 95.9(4) ?
    Li1 Li1 H2WB 3_656 . 83.8(4) ?
    Li2 Li1 H2WB . . 50.0(4) ?
    O2W Li2 O4 . 1_454 89.83(6) ?
    O2W Li2 O3 . 3_756 94.15(6) ?
    O4 Li2 O3 1_454 3_756 160.11(8) ?
    O2W Li2 O1 . 1_554 173.35(8) ?
    O4 Li2 O1 1_454 1_554 90.83(6) ?
    O3 Li2 O1 3_756 1_554 87.46(5) ?
    O2W Li2 O2 . 4_565 79.51(6) ?
    O4 Li2 O2 1_454 4_565 105.58(6) ?
    O3 Li2 O2 3_756 4_565 94.31(6) ?
    O1 Li2 O2 1_554 4_565 93.94(6) ?
    O2W Li2 O4 . 3_756 91.01(6) ?
    O4 Li2 O4 1_454 3_756 83.22(6) ?
    O3 Li2 O4 3_756 3_756 77.24(5) ?
    O1 Li2 O4 1_554 3_756 95.64(6) ?
    O2 Li2 O4 4_565 3_756 166.89(6) ?
    O2W Li2 Li1 . . 36.68(4) ?
    O4 Li2 Li1 1_454 . 95.63(6) ?
    O3 Li2 Li1 3_756 . 99.19(6) ?
    O1 Li2 Li1 1_554 . 136.68(7) ?
    O2 Li2 Li1 4_565 . 43.12(4) ?
    O4 Li2 Li1 3_756 . 127.63(6) ?
    O2W Li2 Li2 . 3_655 90.62(7) ?
    O4 Li2 Li2 1_454 3_655 45.64(4) ?
    O3 Li2 Li2 3_756 3_655 114.74(8) ?
    O1 Li2 Li2 1_554 3_655 94.57(7) ?
    O2 Li2 Li2 4_565 3_655 150.02(7) ?
    O4 Li2 Li2 3_756 3_655 37.58(4) ?
    Li1 Li2 Li2 . 3_655 119.99(7) ?
    O1 S1 O2 . . 112.91(3) ?
    O1 S1 N1 . . 110.57(4) ?
    O2 S1 N1 . . 109.60(4) ?
    O1 S1 N2 . . 111.47(4) ?
    O2 S1 N2 . . 109.54(3) ?
    N1 S1 N2 . . 102.23(3) ?
    S1 O1 Li2 . 1_556 146.99(5) ?
    S1 O2 Li1 . 4_566 125.95(5) ?
    S1 O2 Li2 . 4_566 138.18(4) ?
    Li1 O2 Li2 4_566 4_566 90.08(5) ?
    C1 N1 S1 . . 107.15(5) ?
    C2 N2 S1 . . 106.65(5) ?
    O3 C1 N1 . . 127.18(6) ?
    O3 C1 C2 . . 120.88(5) ?
    N1 C1 C2 . . 111.95(5) ?
    O4 C2 N2 . . 128.23(6) ?
    O4 C2 C1 . . 120.46(6) ?
    N2 C2 C1 . . 111.31(5) ?
    C1 O3 Li1 . . 120.78(6) ?
    C1 O3 Li2 . 3_756 114.73(6) ?
    Li1 O3 Li2 . 3_756 124.06(6) ?
    C2 O4 Li2 . 1_656 154.29(6) ?
    C2 O4 Li2 . 3_756 104.96(5) ?
    Li2 O4 Li2 1_656 3_756 96.78(6) ?
    Li1 O1W Li1 3_656 . 93.34(6) ?
    Li1 O1W H1WA 3_656 . 119.4(12) ?
    Li1 O1W H1WA . . 111.6(12) ?
    Li1 O1W H1WB 3_656 . 100.8(11) ?
    Li1 O1W H1WB . . 125.3(11) ?
    H1WA O1W H1WB . . 106.4(16) ?
    Li1 O2W Li2 . . 105.30(7) ?
    Li1 O2W H2WA . . 107.5(10) ?
    Li2 O2W H2WA . . 121.4(10) ?
    Li1 O2W H2WB . . 103.9(11) ?
    Li2 O2W H2WB . . 112.5(11) ?
    H2WA O2W H2WB . . 104.9(15) ?
loop_
    _geom_torsion_atom_site_label_1
    _geom_torsion_atom_site_label_2
    _geom_torsion_atom_site_label_3
    _geom_torsion_atom_site_label_4
    _geom_torsion_site_symmetry_1
    _geom_torsion_site_symmetry_2
    _geom_torsion_site_symmetry_3
    _geom_torsion_site_symmetry_4
    _geom_torsion
    _geom_torsion_publ_flag
    O3 Li1 Li2 O2W . . . . 119.85(9) ?
    O1W Li1 Li2 O2W 3_656 . . . -106.16(7) ?
    O1W Li1 Li2 O2W . . . . -12.94(6) ?
    O2 Li1 Li2 O2W 4_565 . . . 171.05(8) ?
    Li1 Li1 Li2 O2W 3_656 . . . -66.17(8) ?
    O2W Li1 Li2 O4 . . . 1_454 82.11(7) ?
    O3 Li1 Li2 O4 . . . 1_454 -158.04(7) ?
    O1W Li1 Li2 O4 3_656 . . 1_454 -24.05(6) ?
    O1W Li1 Li2 O4 . . . 1_454 69.17(9) ?
    O2 Li1 Li2 O4 4_565 . . 1_454 -106.84(7) ?
    Li1 Li1 Li2 O4 3_656 . . 1_454 15.94(10) ?
    O2W Li1 Li2 O3 . . . 3_756 -84.58(7) ?
    O3 Li1 Li2 O3 . . . 3_756 35.28(9) ?
    O1W Li1 Li2 O3 3_656 . . 3_756 169.26(6) ?
    O1W Li1 Li2 O3 . . . 3_756 -97.52(9) ?
    O2 Li1 Li2 O3 4_565 . . 3_756 86.47(6) ?
    Li1 Li1 Li2 O3 3_656 . . 3_756 -150.75(8) ?
    O2W Li1 Li2 O1 . . . 1_554 179.33(11) ?
    O3 Li1 Li2 O1 . . . 1_554 -60.82(12) ?
    O1W Li1 Li2 O1 3_656 . . 1_554 73.17(10) ?
    O1W Li1 Li2 O1 . . . 1_554 166.39(7) ?
    O2 Li1 Li2 O1 4_565 . . 1_554 -9.62(8) ?
    Li1 Li1 Li2 O1 3_656 . . 1_554 113.16(10) ?
    O2W Li1 Li2 O2 . . . 4_565 -171.05(8) ?
    O3 Li1 Li2 O2 . . . 4_565 -51.20(7) ?
    O1W Li1 Li2 O2 3_656 . . 4_565 82.79(6) ?
    O1W Li1 Li2 O2 . . . 4_565 176.01(9) ?
    Li1 Li1 Li2 O2 3_656 . . 4_565 122.78(10) ?
    O2W Li1 Li2 O4 . . . 3_756 -3.65(6) ?
    O3 Li1 Li2 O4 . . . 3_756 116.20(8) ?
    O1W Li1 Li2 O4 3_656 . . 3_756 -109.82(7) ?
    O1W Li1 Li2 O4 . . . 3_756 -16.60(11) ?
    O2 Li1 Li2 O4 4_565 . . 3_756 167.39(8) ?
    Li1 Li1 Li2 O4 3_656 . . 3_756 -69.83(10) ?
    O2W Li1 Li2 Li2 . . . 3_655 41.08(7) ?
    O3 Li1 Li2 Li2 . . . 3_655 160.93(7) ?
    O1W Li1 Li2 Li2 3_656 . . 3_655 -65.09(9) ?
    O1W Li1 Li2 Li2 . . . 3_655 28.13(11) ?
    O2 Li1 Li2 Li2 4_565 . . 3_655 -147.88(9) ?
    Li1 Li1 Li2 Li2 3_656 . . 3_655 -25.09(12) ?
    O2 S1 O1 Li2 . . . 1_556 166.26(8) ?
    N1 S1 O1 Li2 . . . 1_556 43.06(9) ?
    N2 S1 O1 Li2 . . . 1_556 -69.93(9) ?
    O1 S1 O2 Li1 . . . 4_566 12.38(6) ?
    N1 S1 O2 Li1 . . . 4_566 136.11(6) ?
    N2 S1 O2 Li1 . . . 4_566 -112.48(6) ?
    O1 S1 O2 Li2 . . . 4_566 -132.04(7) ?
    N1 S1 O2 Li2 . . . 4_566 -8.31(7) ?
    N2 S1 O2 Li2 . . . 4_566 103.09(7) ?
    O1 S1 N1 C1 . . . . -127.04(4) ?
    O2 S1 N1 C1 . . . . 107.86(4) ?
    N2 S1 N1 C1 . . . . -8.27(4) ?
    O1 S1 N2 C2 . . . . 125.58(5) ?
    O2 S1 N2 C2 . . . . -108.72(5) ?
    N1 S1 N2 C2 . . . . 7.45(4) ?
    S1 N1 C1 O3 . . . . -173.88(5) ?
    S1 N1 C1 C2 . . . . 6.29(5) ?
    S1 N2 C2 O4 . . . . 175.91(5) ?
    S1 N2 C2 C1 . . . . -4.32(5) ?
    O3 C1 C2 O4 . . . . -1.36(8) ?
    N1 C1 C2 O4 . . . . 178.47(5) ?
    O3 C1 C2 N2 . . . . 178.85(5) ?
    N1 C1 C2 N2 . . . . -1.32(6) ?
    N1 C1 O3 Li1 . . . . 19.12(9) ?
    C2 C1 O3 Li1 . . . . -161.08(6) ?
    N1 C1 O3 Li2 . . . 3_756 -168.10(6) ?
    C2 C1 O3 Li2 . . . 3_756 11.71(7) ?
    O2W Li1 O3 C1 . . . . 177.90(8) ?
    O1W Li1 O3 C1 3_656 . . . 1.93(10) ?
    O1W Li1 O3 C1 . . . . -85.75(7) ?
    O2 Li1 O3 C1 4_565 . . . 93.97(6) ?
    Li1 Li1 O3 C1 3_656 . . . -46.05(10) ?
    Li2 Li1 O3 C1 . . . . 128.60(7) ?
    O2W Li1 O3 Li2 . . . 3_756 5.82(13) ?
    O1W Li1 O3 Li2 3_656 . . 3_756 -170.16(6) ?
    O1W Li1 O3 Li2 . . . 3_756 102.16(7) ?
    O2 Li1 O3 Li2 4_565 . . 3_756 -78.11(7) ?
    Li1 Li1 O3 Li2 3_656 . . 3_756 141.87(7) ?
    Li2 Li1 O3 Li2 . . . 3_756 -43.48(11) ?
    N2 C2 O4 Li2 . . . 1_656 25.13(16) ?
    C1 C2 O4 Li2 . . . 1_656 -154.62(11) ?
    N2 C2 O4 Li2 . . . 3_756 171.92(6) ?
    C1 C2 O4 Li2 . . . 3_756 -7.83(7) ?
    O2W Li1 O1W Li1 . . . 3_656 -106.96(7) ?
    O3 Li1 O1W Li1 . . . 3_656 117.54(7) ?
    O1W Li1 O1W Li1 3_656 . . 3_656 0.0 ?
    O2 Li1 O1W Li1 4_565 . . 3_656 -58.9(9) ?
    Li2 Li1 O1W Li1 . . . 3_656 -99.03(8) ?
    O3 Li1 O2W Li2 . . . . -93.45(11) ?
    O1W Li1 O2W Li2 3_656 . . . 82.82(7) ?
    O1W Li1 O2W Li2 . . . . 170.08(5) ?
    O2 Li1 O2W Li2 4_565 . . . -6.54(6) ?
    Li1 Li1 O2W Li2 3_656 . . . 128.50(7) ?
    O4 Li2 O2W Li1 1_454 . . . -99.68(6) ?
    O3 Li2 O2W Li1 3_756 . . . 99.83(7) ?
    O1 Li2 O2W Li1 1_554 . . . -4.0(6) ?
    O2 Li2 O2W Li1 4_565 . . . 6.21(6) ?
    O4 Li2 O2W Li1 3_756 . . . 177.11(5) ?
    Li2 Li2 O2W Li1 3_655 . . . -145.31(6) ?
loop_
    _geom_hbond_atom_site_label_D
    _geom_hbond_atom_site_label_H
    _geom_hbond_atom_site_label_A
    _geom_hbond_site_symmetry_A
    _geom_hbond_distance_DH
    _geom_hbond_distance_HA
    _geom_hbond_distance_DA
    _geom_hbond_angle_DHA
    O1W H1WA N2 3_757 0.791(16) 2.155(16) 2.9428(14) 175(2)
    O1W H1WB O1 2_646 0.842(17) 2.29(2) 2.9971(15) 142(2)
    O2W H2WA N2 2_746 0.823(16) 2.049(16) 2.8712(14) 175.7(16)
    O2W H2WB N1 3_656 0.79(2) 2.01(2) 2.7947(14) 168.7(17)
data_global
_journal_date_recd_electronic     2012-08-10
_journal_date_accepted     2012-08-20
_journal_name_full     'Acta Crystallographica, Section E'
_journal_year     2012
_journal_volume     68
_journal_issue      9
_journal_page_first     em1228
_journal_page_last     em1228
_journal_paper_category     QM
_journal_paper_doi     10.1107/S1600536812036379
_journal_coeditor_code     QM2080
_publ_contact_author_name     'Wesley A. Henderson'
_publ_contact_author_address
;
Ionic Liquids and Electrolytes for Energy Technologies (ILEET) Laboratory
Department of Chemical and Biomolecular Engineering
North Carolina State University
911 Partners Way, Raleigh, NC 27695, USA
;
_publ_contact_author_email     whender@ncsu.edu
_publ_contact_author_fax     '919-515-3465'
_publ_contact_author_phone     '919-513-2917'
_publ_section_title
;
Dilithium 1,2,5-thiadiazolidine-3,4-dione 1,1-dioxide dihydrate
;
loop_
    _publ_author_name
    _publ_author_footnote
    _publ_author_address
    'McOwen, Dennis W.' .
;
Ionic Liquids and Electrolytes for Energy Technologies (ILEET) Laboratory
Department of Chemical and Biomolecular Engineering
North Carolina State University
911 Partners Way, Raleigh, NC 27695, USA
;
    'Delp, Samuel A.' .
;
Ionic Liquids and Electrolytes for Energy Technologies (ILEET) Laboratory
Department of Chemical and Biomolecular Engineering
North Carolina State University
911 Partners Way, Raleigh, NC 27695, USA
;
    'Boyle, Paul D.' .
;
X-ray Structural Facility
Department of Chemistry
North Carolina State University
2620 Yarbrough Drive
Raleigh, NC 27695, USA
;
    'Henderson, Wesley A.' .
;
Ionic Liquids and Electrolytes for Energy Technologies (ILEET) Laboratory
Department of Chemical and Biomolecular Engineering
North Carolina State University
911 Partners Way, Raleigh, NC 27695, USA
;
