# Supplementary material for: Dilithium 1,2,5-thia­diazo­lidine-3,4-dione 1,1-dioxide dihydrate
Source: Acta Crystallogr Sect E Struct Rep Online. 2012 Aug 31;68(Pt 9):m1228. doi: 10.1107/S1600536812036379 (PMC3435632; doi:10.1107/S1600536812036379)
Supplement: Supplementary file 2 [file e-68-m1228-Isup2.hkl]

# 
# h,k,l, Fc-squared, Fo-squared, sigma(Fo-squared) and status flag 
# 
data_I
_shelx_title ' x12025: 110K' 
_shelx_refln_list_code          4 
_shelx_F_calc_maximum       71.01 
_exptl_crystal_F_000       400.00 
_reflns_d_resolution_high  0.5236 
 
loop_ 
 _symmetry_equiv_pos_as_xyz 
 'x, y, z' 
 '-x, y+1/2, -z+1/2' 
 '-x, -y, -z' 
 'x, -y-1/2, z-1/2' 
 
_cell_length_a     7.2393 
_cell_length_b    11.1852 
_cell_length_c     9.7864 
_cell_angle_alpha  90.000 
_cell_angle_beta  124.274 
_cell_angle_gamma  90.000 
 
_shelx_F_squared_multiplier     1.000 
 
loop_ 
 _refln_index_h 
 _refln_index_k 
 _refln_index_l 
 _refln_F_squared_calc 
 _refln_F_squared_meas 
 _refln_F_squared_sigma 
 _refln_observed_status 
   2   0   0      218.85      308.04      2.29 o 
   3   0   0      921.64     1006.28      7.06 o 
   4   0   0     1244.83     1371.26      9.66 o 
   5   0   0      437.43      400.89      3.94 o 
   6   0   0      136.02      147.74      2.32 o 
   7   0   0       12.44       13.30      1.03 o 
   8   0   0       68.04       67.81      2.54 o 
   9   0   0      181.63      169.42      6.56 o 
  10   0   0      195.25      216.22     11.82 o 
   1   1   0     1472.65     1513.34      7.43 o 
   3   1   0        4.25        2.08      0.20 o 
   4   1   0      152.72      135.54      1.24 o 
   5   1   0        4.08        9.58      0.47 o 
   6   1   0      224.15      244.66      2.19 o 
   7   1   0      236.12      239.05      2.72 o 
   8   1   0      166.23      165.56      2.80 o 
   9   1   0       25.09       23.69      2.45 o 
  10   1   0      150.92      156.52      4.75 o 
   1   2   0     2561.61     2517.80     42.37 o 
   2   2   0      942.30     1082.85      3.87 o 
   4   2   0     1501.34     1519.18      7.02 o 
   5   2   0      505.18      487.17      2.99 o 
   6   2   0      153.19      145.38      1.62 o 
   7   2   0        1.66        0.91      0.45 o 
   8   2   0        1.82        2.00      0.71 o 
   9   2   0      147.91      146.91      6.55 o 
  10   2   0       93.06       85.30      5.61 o 
   2   3   0      756.23      890.14      3.44 o 
   3   3   0     2608.03     2645.48      9.85 o 
   4   3   0       15.55       14.18      0.41 o 
   5   3   0      274.20      295.51      2.14 o 
   6   3   0       49.42       57.09      1.25 o 
   7   3   0      874.79      888.38      6.15 o 
   8   3   0      743.26      733.14      6.87 o 
   9   3   0       15.96       13.49      1.43 o 
  10   3   0        0.87        1.01      1.41 o 
   1   4   0     2983.59     2950.33     52.06 o 
   2   4   0      275.19      275.17      1.20 o 
   3   4   0      293.46      311.99      1.70 o 
   4   4   0       37.16       36.29      0.57 o 
   5   4   0     1872.94     1806.87      8.74 o 
   6   4   0      115.68      111.12      1.59 o 
   7   4   0       69.18       69.01      1.51 o 
   8   4   0      289.68      284.97      3.86 o 
   9   4   0       74.25       82.98      3.52 o 
  10   4   0       27.88       30.77      3.61 o 
   1   5   0       21.84       46.90      0.36 o 
   2   5   0      169.88      170.56      0.95 o 
   3   5   0      396.53      404.38      1.88 o 
   4   5   0      369.75      365.09      2.19 o 
   5   5   0      512.37      497.26      3.39 o 
   6   5   0      451.12      441.21      3.92 o 
   7   5   0      104.51      100.26      2.01 o 
   8   5   0        2.61        2.44      0.73 o 
   9   5   0       19.58       18.28      2.24 o 
   0   6   0      172.68      162.44      1.27 o 
   1   6   0      387.61      447.96      1.86 o 
   2   6   0      563.36      622.58      2.67 o 
   3   6   0      773.86      828.41      3.68 o 
   4   6   0      648.73      641.49      3.42 o 
   5   6   0      153.61      158.97      1.74 o 
   6   6   0      154.79      158.59      2.05 o 
   7   6   0       49.43       47.65      1.62 o 
   8   6   0      292.03      302.87      4.62 o 
   9   6   0       67.41       62.93      3.73 o 
   1   7   0      457.61      504.76      2.24 o 
   2   7   0      497.02      468.05      2.19 o 
   3   7   0       25.68       23.43      0.44 o 
   4   7   0      209.50      202.29      1.73 o 
   5   7   0       90.46       91.86      1.37 o 
   6   7   0      102.61       99.46      1.71 o 
   7   7   0       68.65       69.27      1.83 o 
   8   7   0       31.20       32.86      1.74 o 
   9   7   0        6.52        6.02      2.92 o 
   0   8   0       47.64       47.59      0.55 o 
   1   8   0       10.22        8.84      0.22 o 
   2   8   0      142.80      130.00      0.97 o 
   3   8   0      138.76      139.84      1.36 o 
   4   8   0       37.75       32.78      0.78 o 
   5   8   0        0.10        0.70      0.36 o 
   6   8   0      140.18      149.13      2.50 o 
   7   8   0       20.06       21.89      1.24 o 
   8   8   0       54.14       56.18      2.41 o 
   9   8   0       82.18       86.71      5.07 o 
   1   9   0      326.55      312.09      1.53 o 
   2   9   0        0.00       -0.01      0.16 o 
   3   9   0       85.42       86.07      1.19 o 
   4   9   0       42.50       38.85      0.84 o 
   5   9   0      324.46      313.49      2.96 o 
   6   9   0        0.06        0.41      0.46 o 
   7   9   0        4.72        5.26      0.81 o 
   8   9   0       48.85       52.85      2.84 o 
   9   9   0       78.67       81.73      4.92 o 
   0  10   0      158.33      187.68      1.70 o 
   1  10   0        5.36        9.72      0.28 o 
   2  10   0       60.32       67.86      0.85 o 
   3  10   0        0.92        0.89      0.26 o 
   4  10   0        0.00        0.04      0.28 o 
   5  10   0       53.59       49.81      1.38 o 
   6  10   0        1.35        0.71      0.49 o 
   7  10   0        3.50        3.63      0.82 o 
   8  10   0        9.32       13.37      2.30 o 
   1  11   0        1.55        1.91      0.22 o 
   2  11   0       21.67       19.02      0.55 o 
   3  11   0        0.20        1.31      0.31 o 
   4  11   0      404.93      386.19      3.09 o 
   5  11   0        2.53        2.32      0.48 o 
   6  11   0       74.25       70.73      1.67 o 
   7  11   0       36.88       41.19      2.36 o 
   8  11   0       99.76       98.32      4.66 o 
   0  12   0      437.40      466.95      4.66 o 
   1  12   0       61.40       69.00      0.97 o 
   2  12   0       43.31       47.18      0.83 o 
   3  12   0      508.76      507.58      3.61 o 
   4  12   0        3.09        3.79      0.44 o 
   5  12   0        1.40        2.03      0.49 o 
   6  12   0       22.83       24.79      1.28 o 
   7  12   0        0.86        1.58      2.28 o 
   8  12   0       96.14       99.51      4.59 o 
   1  13   0        9.87       11.89      0.54 o 
   2  13   0       73.21       80.84      1.21 o 
   3  13   0       35.76       35.26      0.95 o 
   4  13   0        1.58        2.03      0.44 o 
   5  13   0       40.60       42.29      1.31 o 
   6  13   0       89.29       91.51      2.18 o 
   7  13   0      325.79      348.58      8.18 o 
   0  14   0      416.12      424.10      4.51 o 
   1  14   0      115.14      117.24      1.67 o 
   2  14   0       52.18       50.12      1.01 o 
   3  14   0      132.50      132.74      1.80 o 
   4  14   0      369.68      374.28      3.82 o 
   5  14   0      110.40      109.43      2.20 o 
   6  14   0        0.03        0.02      1.21 o 
   1  15   0      181.29      179.08      1.94 o 
   2  15   0      408.22      412.83      3.41 o 
   3  15   0      355.11      357.20      3.32 o 
   4  15   0        6.10        7.03      0.68 o 
   5  15   0        0.78        1.55      2.82 o 
   6  15   0      135.74      135.36     10.08 o 
   7  15   0        1.90        2.10      2.15 o 
   0  16   0      127.46      129.65      2.31 o 
   1  16   0      492.15      486.24      4.07 o 
   2  16   0      261.00      256.60      2.97 o 
   3  16   0       22.30       23.84      0.95 o 
   4  16   0      138.88      142.18      3.41 o 
   5  16   0      197.71      205.85      6.10 o 
   6  16   0        6.77        4.72      1.60 o 
   1  17   0      137.69      140.27      1.74 o 
   2  17   0      196.36      185.95      2.54 o 
   3  17   0      269.17      271.07      7.25 o 
   4  17   0       19.16       16.11      1.47 o 
   5  17   0       95.82       98.58      5.95 o 
   0  18   0        0.55        1.08      1.23 o 
   1  18   0        0.33        1.01      0.66 o 
   2  18   0       15.71       14.37      1.03 o 
   3  18   0       17.38       16.87      1.35 o 
   4  18   0      259.81      254.01      4.90 o 
   2  19   0      162.77      160.23      4.77 o 
   3  19   0       82.02       83.81      4.05 o 
 -10   1   1      414.74      417.54      7.88 o 
  -9   1   1        0.22        0.32      0.69 o 
  -8   1   1      157.77      159.82      2.52 o 
  -7   1   1       12.23       11.04      0.66 o 
  -6   1   1       95.89       91.25      1.32 o 
  -5   1   1     1272.15     1254.58      6.30 o 
  -4   1   1      139.54      161.19      1.40 o 
  -3   1   1       87.42       84.96      0.71 o 
  -2   1   1      108.30      112.19      0.59 o 
  -1   1   1      416.05      390.53      1.36 o 
   0   1   1      713.00      751.89      3.13 o 
   1   1   1     1078.94     1055.62      3.50 o 
   2   1   1     1405.56     1498.34      6.46 o 
   3   1   1      141.37      147.94      1.16 o 
   4   1   1        0.10        0.25      0.21 o 
   5   1   1       16.76       17.34      0.62 o 
   6   1   1       43.30       43.08      0.96 o 
   7   1   1      364.81      350.87      4.84 o 
   8   1   1       11.55       13.64      1.23 o 
   9   1   1        2.02        3.25      1.12 o 
  10   1   1        7.19        7.44      3.39 o 
 -10   2   1       64.28       72.59      3.65 o 
  -9   2   1      100.23       93.78      3.01 o 
  -8   2   1      301.90      304.70      3.30 o 
  -7   2   1       71.08       66.92      1.36 o 
  -6   2   1      350.86      341.56      2.70 o 
  -5   2   1      244.95      245.24      1.90 o 
  -4   2   1       16.34       18.27      0.58 o 
  -3   2   1      403.53      500.19      2.27 o 
  -2   2   1      356.34      372.88      1.58 o 
  -1   2   1      673.99      731.98      2.58 o 
   0   2   1      467.18      452.07      1.91 o 
   1   2   1       81.27       71.92      0.43 o 
   2   2   1       16.78       11.72      0.29 o 
   3   2   1      978.17      985.33      4.49 o 
   4   2   1      155.64      138.21      1.21 o 
   5   2   1      788.66      726.17      4.34 o 
   6   2   1       16.43       16.74      0.69 o 
   7   2   1      120.39      117.10      1.95 o 
   8   2   1       50.91       52.64      2.36 o 
   9   2   1        5.67        4.68      1.36 o 
 -10   3   1      133.32      143.70      4.43 o 
  -9   3   1        3.52        3.87      0.99 o 
  -8   3   1        7.38        8.95      0.82 o 
  -7   3   1      223.08      210.21      2.47 o 
  -6   3   1       28.84       23.13      0.91 o 
  -5   3   1        9.52        9.25      0.41 o 
  -4   3   1      141.10      145.69      1.11 o 
  -3   3   1      174.28      208.58      1.15 o 
  -2   3   1     2480.88     2595.44     13.79 o 
  -1   3   1     3006.72     2941.97     51.50 o 
   1   3   1      601.04      560.27      2.10 o 
   2   3   1      255.08      266.93      1.40 o 
   3   3   1       99.83      113.06      0.92 o 
   4   3   1        0.18        0.43      0.20 o 
   5   3   1       27.27       33.01      0.78 o 
   6   3   1        4.00        5.25      0.51 o 
   7   3   1       57.33       55.04      1.56 o 
   8   3   1       49.02       44.62      2.01 o 
   9   3   1       85.50       85.13      3.66 o 
 -10   4   1        1.98        1.16      1.76 o 
  -9   4   1       56.90       59.12      2.33 o 
  -8   4   1      171.42      171.37      2.82 o 
  -7   4   1      554.04      558.79      4.98 o 
  -6   4   1      301.53      286.22      2.55 o 
  -5   4   1      508.01      499.69      2.90 o 
  -4   4   1        6.14        6.55      0.28 o 
  -3   4   1      447.60      467.57      2.05 o 
  -2   4   1      211.10      185.13      0.87 o 
  -1   4   1     1383.81     1506.36      7.53 o 
   1   4   1        1.71       10.06      0.23 o 
   2   4   1        8.64       13.70      0.26 o 
   3   4   1       11.07        8.51      0.30 o 
   4   4   1       70.37       67.78      0.83 o 
   5   4   1      170.39      176.28      1.93 o 
   6   4   1      300.40      318.55      3.38 o 
   7   4   1      317.78      316.80      3.72 o 
   8   4   1      334.54      333.91      4.62 o 
   9   4   1       48.83       46.16      3.37 o 
 -10   5   1        2.54        2.58      1.78 o 
  -9   5   1      496.86      507.74      6.97 o 
  -8   5   1        5.34        5.37      0.72 o 
  -7   5   1       11.29       13.40      0.85 o 
  -6   5   1      185.29      165.75      1.86 o 
  -5   5   1      909.93      856.27      4.83 o 
  -4   5   1       56.56       55.64      0.66 o 
  -3   5   1     1070.51     1117.50      4.17 o 
  -2   5   1        1.02        2.68      0.14 o 
  -1   5   1      477.60      453.28      2.41 o 
   0   5   1     1002.86     1009.94      5.88 o 
   1   5   1      607.96      633.09      2.64 o 
   2   5   1        6.97        7.50      0.24 o 
   3   5   1     1701.28     1711.73      7.17 o 
   4   5   1      907.60      887.92      4.63 o 
   5   5   1      128.58      109.32      1.43 o 
   6   5   1       13.08        8.94      0.67 o 
   7   5   1       65.45       63.93      1.70 o 
   8   5   1        0.96        0.24      0.69 o 
   9   5   1       72.26       78.10      5.26 o 
 -10   6   1       70.24       82.38     11.75 o 
  -9   6   1       81.58       84.06      2.97 o 
  -8   6   1      651.05      639.75      7.16 o 
  -7   6   1      597.16      586.74      5.21 o 
  -6   6   1        0.35        1.56      0.40 o 
  -5   6   1      178.39      188.03      1.66 o 
  -4   6   1      281.47      275.73      1.78 o 
  -3   6   1      126.78      143.01      0.91 o 
  -2   6   1       18.23       14.14      0.26 o 
  -1   6   1     1233.58     1324.71      6.04 o 
   0   6   1       30.59       26.12      0.47 o 
   1   6   1      602.57      621.73      2.70 o 
   2   6   1     3785.44     3817.09     16.58 o 
   3   6   1      906.88      935.77      4.38 o 
   4   6   1        9.21        9.69      0.52 o 
   5   6   1      244.52      235.59      2.36 o 
   6   6   1       10.30       11.21      0.78 o 
   7   6   1      245.34      240.86      3.42 o 
   8   6   1       46.60       46.13      2.07 o 
   9   6   1        0.06        1.27      1.66 o 
  -9   7   1       93.93       96.27      3.12 o 
  -8   7   1      479.25      495.49      5.62 o 
  -7   7   1      179.76      178.77      2.88 o 
  -6   7   1      381.12      367.28      4.55 o 
  -5   7   1      527.26      493.74      3.37 o 
  -4   7   1      925.91      899.38      4.84 o 
  -3   7   1      209.80      192.00      1.14 o 
  -2   7   1      706.48      748.37      3.03 o 
  -1   7   1      117.28      122.42      0.81 o 
   1   7   1     1496.20     1594.25      6.54 o 
   2   7   1      107.29       99.63      0.82 o 
   3   7   1      484.99      459.63      2.74 o 
   4   7   1      840.80      837.21      5.10 o 
   5   7   1      310.77      318.04      2.88 o 
   6   7   1        6.86        6.39      0.66 o 
   7   7   1      275.97      277.75      3.97 o 
   8   7   1       15.53       21.40      1.76 o 
   9   7   1       13.15        9.40      2.29 o 
  -9   8   1        1.46        0.05      1.50 o 
  -8   8   1      141.93      140.08      2.77 o 
  -7   8   1      137.13      137.10      2.53 o 
  -6   8   1      475.36      475.89      4.38 o 
  -5   8   1       48.49       46.47      1.24 o 
  -4   8   1      269.80      263.33      2.24 o 
  -3   8   1      440.76      443.78      2.48 o 
  -2   8   1     2321.18     2310.70      8.96 o 
  -1   8   1      648.41      654.18      3.23 o 
   0   8   1        2.04        3.67      0.39 o 
   1   8   1      351.85      349.08      1.68 o 
   2   8   1     1494.84     1535.43      6.75 o 
   3   8   1      321.30      319.64      2.31 o 
   4   8   1        9.63        8.38      0.50 o 
   5   8   1       96.65       96.70      1.56 o 
   6   8   1      460.88      453.73      4.44 o 
   7   8   1       53.69       54.33      1.93 o 
   8   8   1       37.28       33.13      2.41 o 
  -9   9   1      119.82      113.19      5.26 o 
  -8   9   1      233.80      236.88      3.71 o 
  -7   9   1        2.66        3.66      0.69 o 
  -6   9   1        0.07        0.69      0.45 o 
  -5   9   1      277.06      288.48      2.84 o 
  -4   9   1     1174.84     1144.18      6.68 o 
  -3   9   1      104.92       97.50      1.13 o 
  -2   9   1        9.84       11.03      0.30 o 
  -1   9   1     2806.64     2838.08     14.97 o 
   0   9   1     1582.38     1667.48      7.71 o 
   1   9   1      133.97      142.88      0.98 o 
   2   9   1        0.89        3.34      0.27 o 
   3   9   1      483.00      462.20      3.14 o 
   4   9   1      951.08      922.77      5.81 o 
   5   9   1       55.04       58.41      1.25 o 
   6   9   1       13.93       15.14      0.92 o 
   7   9   1       32.27       28.24      1.58 o 
   8   9   1      170.87      161.74      6.16 o 
  -9  10   1        1.84        3.83      1.80 o 
  -8  10   1       58.66       55.87      2.83 o 
  -7  10   1      422.78      428.82      4.95 o 
  -6  10   1      598.52      579.10      5.30 o 
  -5  10   1       81.05       73.20      1.36 o 
  -4  10   1       20.31       20.13      0.69 o 
  -3  10   1     1722.07     1714.58      9.56 o 
  -2  10   1      412.95      415.59      2.52 o 
  -1  10   1       38.99       44.79      0.54 o 
   0  10   1       50.09       48.24      0.62 o 
   1  10   1      881.21      861.20      4.41 o 
   2  10   1      244.96      227.55      1.82 o 
   3  10   1      624.83      622.94      3.96 o 
   4  10   1      116.92      114.89      1.52 o 
   5  10   1        0.02        0.49      0.40 o 
   6  10   1      388.37      384.77      4.32 o 
   7  10   1      268.12      266.76     10.26 o 
   8  10   1       98.48      108.34      6.72 o 
  -8  11   1       21.07       22.48      3.49 o 
  -7  11   1       14.99       16.47      1.13 o 
  -6  11   1       78.01       76.11      1.62 o 
  -5  11   1      616.86      601.74      4.74 o 
  -4  11   1      432.30      416.46      3.16 o 
  -3  11   1      265.75      263.71      2.14 o 
  -2  11   1        3.44        4.13      0.32 o 
  -1  11   1      654.90      646.64      3.66 o 
   0  11   1      130.73      127.83      1.03 o 
   1  11   1      320.12      321.10      2.17 o 
   2  11   1       77.88       72.91      0.93 o 
   3  11   1      120.94      118.22      1.40 o 
   4  11   1        6.76        6.49      0.52 o 
   5  11   1      531.65      531.60      4.37 o 
   6  11   1      129.91      129.70      2.51 o 
   7  11   1        3.69        6.04      1.75 o 
   8  11   1      101.91      106.88      4.98 o 
  -8  12   1       21.38       22.39      2.65 o 
  -7  12   1       60.85       62.98      2.34 o 
  -6  12   1      107.69      106.95      1.94 o 
  -5  12   1       63.75       64.29      1.32 o 
  -4  12   1      752.31      738.42      4.84 o 
  -3  12   1      793.99      786.21      4.94 o 
  -2  12   1      403.05      396.25      2.90 o 
  -1  12   1      575.48      589.91      3.73 o 
   0  12   1       23.07       20.17      0.46 o 
   1  12   1        7.73        6.52      0.37 o 
   2  12   1        8.78        9.56      0.47 o 
   3  12   1      143.86      148.67      1.83 o 
   4  12   1        7.19        8.10      0.57 o 
   5  12   1       42.62       38.63      1.40 o 
   6  12   1      142.40      149.09      2.87 o 
   7  12   1      730.94      746.02     13.89 o 
  -8  13   1       45.61       49.40      3.61 o 
  -7  13   1        0.04        2.02      0.85 o 
  -6  13   1      302.91      309.11      3.49 o 
  -5  13   1      185.08      181.57      2.27 o 
  -4  13   1       43.85       44.72      1.03 o 
  -3  13   1        0.69        1.07      0.35 o 
  -2  13   1      511.43      509.66      3.80 o 
  -1  13   1        0.12        0.76      0.25 o 
   0  13   1       27.88       26.94      0.61 o 
   1  13   1       61.89       64.72      0.99 o 
   2  13   1      265.69      270.49      2.39 o 
   3  13   1       89.00       91.55      1.47 o 
   4  13   1      142.95      138.56      2.03 o 
   5  13   1      513.34      507.90      6.62 o 
   6  13   1      230.32      218.80      6.55 o 
   7  13   1       30.03       28.41      4.15 o 
  -7  14   1      215.18      215.34      6.98 o 
  -6  14   1       94.59      100.38      7.00 o 
  -5  14   1       31.77       31.06      1.48 o 
  -4  14   1        2.67        2.56      0.47 o 
  -3  14   1        7.72        7.31      0.54 o 
  -2  14   1      167.73      166.24      1.79 o 
  -1  14   1       91.42       86.51      1.30 o 
   0  14   1      105.96      105.72      1.30 o 
   1  14   1       77.11       75.94      1.19 o 
   2  14   1      946.52      953.57      6.53 o 
   3  14   1      157.89      160.44      2.06 o 
   4  14   1      273.47      270.12      2.99 o 
   5  14   1        0.97        0.63      0.67 o 
   6  14   1       25.99       25.72      4.18 o 
  -7  15   1        0.93        0.75      1.40 o 
  -6  15   1       50.45       51.04      3.57 o 
  -5  15   1      169.18      170.02      3.11 o 
  -4  15   1        4.08        4.48      0.56 o 
  -3  15   1      299.78      297.08      2.86 o 
  -2  15   1       54.94       56.96      1.28 o 
  -1  15   1        1.66        1.49      0.32 o 
   0  15   1       19.36       21.15      0.72 o 
   1  15   1        5.13        5.07      0.42 o 
   2  15   1      405.91      407.61      3.64 o 
   3  15   1       30.59       27.73      0.99 o 
   4  15   1      433.95      426.24      5.41 o 
   5  15   1      180.23      181.76      5.92 o 
   6  15   1      242.98      261.74     10.57 o 
  -6  16   1       66.61       65.52      3.57 o 
  -5  16   1        0.59        0.23      1.05 o 
  -4  16   1       36.48       37.30      1.93 o 
  -3  16   1      200.44      198.81      2.36 o 
  -2  16   1      134.04      129.09      2.04 o 
  -1  16   1       78.03       75.95      1.50 o 
   0  16   1       39.93       38.67      1.22 o 
   1  16   1       62.88       65.58      1.21 o 
   2  16   1       44.00       47.10      1.17 o 
   3  16   1        0.09        0.17      0.50 o 
   4  16   1       13.32       12.74      1.52 o 
   5  16   1       56.48       56.74      6.10 o 
  -5  17   1       62.79       63.64      7.64 o 
  -4  17   1       51.33       50.41      1.88 o 
  -3  17   1       51.17       49.21      2.20 o 
  -2  17   1       10.56       11.08      0.63 o 
  -1  17   1       21.26       22.57      0.96 o 
   0  17   1        4.59        5.35      0.56 o 
   1  17   1      132.62      132.27      2.28 o 
   2  17   1       21.39       21.46      0.92 o 
   3  17   1       12.71       13.44      1.29 o 
   4  17   1        9.65        8.89      1.21 o 
   5  17   1       40.81       40.67      4.72 o 
  -4  18   1        0.16        1.13      0.72 o 
  -3  18   1       88.55       88.49      1.99 o 
  -2  18   1       25.58       25.80      1.76 o 
  -1  18   1       58.59       62.67      3.36 o 
   0  18   1       50.41       48.70      2.05 o 
   1  18   1       46.25       45.90      2.69 o 
   2  18   1       25.54       27.32      2.10 o 
   3  18   1       56.68       54.58      2.35 o 
   4  18   1      120.62      117.66      5.13 o 
  -3  19   1       43.94       43.90      2.82 o 
  -2  19   1        8.33        7.49      0.96 o 
  -1  19   1       68.61       65.34      2.82 o 
   0  19   1       36.82       32.51      1.64 o 
   1  19   1        1.15        1.26      0.76 o 
   2  19   1       90.40       85.70      3.05 o 
 -11   0   2       32.99       39.36      4.11 o 
 -10   0   2      121.69      123.95      4.45 o 
  -9   0   2      444.65      439.86      7.59 o 
  -8   0   2      100.62       99.32      2.72 o 
  -7   0   2       20.50       28.44      1.29 o 
  -6   0   2      272.16      265.86      4.32 o 
  -5   0   2     3247.73     3233.62     21.02 o 
  -4   0   2     3226.39     3459.67     22.02 o 
  -3   0   2     4363.46     4478.12     79.96 o 
  -2   0   2      109.68      108.46      1.04 o 
   1   0   2     1295.28     1551.78      7.96 o 
   2   0   2     2145.81     2248.11     13.89 o 
   3   0   2     4757.61     4859.20     27.58 o 
   4   0   2     1785.22     1777.21     12.50 o 
   5   0   2       25.52       25.76      1.12 o 
   6   0   2      635.17      633.28      6.61 o 
   7   0   2        2.93        1.66      0.98 o 
   8   0   2        1.90        1.67      1.23 o 
   9   0   2        1.19        2.12      1.84 o 
 -11   1   2       49.64       45.34      3.05 o 
 -10   1   2       23.63       24.45      1.73 o 
  -9   1   2       61.93       58.43      2.73 o 
  -8   1   2      317.24      330.58      4.17 o 
  -7   1   2     1095.96     1106.17      6.73 o 
  -6   1   2      418.70      418.76      3.13 o 
  -5   1   2      119.87      117.46      1.15 o 
  -4   1   2      612.88      598.57      3.22 o 
  -3   1   2      882.98      788.10      3.35 o 
  -2   1   2      833.73      811.83      3.03 o 
  -1   1   2      114.05      102.84      0.55 o 
   0   1   2       93.57       75.83      0.46 o 
   1   1   2      656.87      629.02      2.55 o 
   2   1   2     3892.48     3969.25     21.33 o 
   3   1   2      234.58      223.04      1.64 o 
   4   1   2      353.82      304.85      2.27 o 
   5   1   2      302.86      338.05      2.56 o 
   6   1   2      698.30      721.00      4.92 o 
   7   1   2      248.12      244.38      3.47 o 
   8   1   2      164.58      167.41      3.77 o 
   9   1   2       64.71       66.13      3.56 o 
 -11   2   2        5.77        6.13      1.52 o 
 -10   2   2       82.83       85.85      3.17 o 
  -9   2   2      362.89      362.29      5.03 o 
  -8   2   2      455.96      450.54      4.11 o 
  -7   2   2        0.95        1.28      0.39 o 
  -6   2   2      295.87      266.66      2.25 o 
  -5   2   2      294.27      287.49      2.04 o 
  -4   2   2      443.43      476.75      2.54 o 
  -3   2   2       35.77       29.29      0.38 o 
  -2   2   2     2983.21     2965.06     49.08 o 
   1   2   2     2904.75     2994.89     16.03 o 
   2   2   2       29.27       41.79      0.58 o 
   3   2   2      219.05      231.23      1.57 o 
   4   2   2      341.16      334.42      2.24 o 
   5   2   2       60.97       59.35      1.15 o 
   6   2   2      162.60      168.02      2.26 o 
   7   2   2       12.74       13.86      0.97 o 
   8   2   2       41.54       41.90      2.20 o 
   9   2   2      209.76      214.08      5.54 o 
 -11   3   2      383.57      362.57     14.87 o 
 -10   3   2       70.50       72.25      3.45 o 
  -9   3   2       37.03       36.14      1.67 o 
  -8   3   2      445.68      429.34      4.17 o 
  -7   3   2       82.92       90.09      1.53 o 
  -6   3   2        3.87        1.73      0.30 o 
  -5   3   2      882.46      861.40      4.20 o 
  -4   3   2      203.44      213.48      1.29 o 
  -3   3   2       38.94       29.17      0.36 o 
  -2   3   2     1540.09     1365.27      4.83 o 
   0   3   2      465.71      567.30      2.30 o 
   1   3   2      524.13      519.63      2.16 o 
   2   3   2      624.19      625.28      2.95 o 
   3   3   2     2498.20     2540.09     10.62 o 
   4   3   2      260.13      255.89      1.88 o 
   5   3   2       71.54       73.19      1.22 o 
   6   3   2      143.35      145.16      2.19 o 
   7   3   2      359.26      364.91      4.42 o 
   8   3   2        4.10        3.27      0.95 o 
   9   3   2       30.82       29.70      2.95 o 
 -10   4   2      123.12      116.04      6.37 o 
  -9   4   2      102.64      105.17      2.30 o 
  -8   4   2       25.32       26.66      1.20 o 
  -7   4   2       94.94       91.28      1.83 o 
  -6   4   2      892.44      848.75      5.09 o 
  -5   4   2     1072.70     1051.15      4.82 o 
  -4   4   2      279.35      258.82      1.47 o 
  -3   4   2       11.93       10.38      0.28 o 
  -2   4   2     1039.02     1156.39      4.39 o 
  -1   4   2       63.66       42.43      0.38 o 
   0   4   2       86.57      133.41      0.76 o 
   1   4   2     1728.57     1776.22      6.47 o 
   2   4   2        6.70        6.20      0.23 o 
   3   4   2      467.21      477.60      2.64 o 
   4   4   2      241.60      249.20      1.98 o 
   5   4   2     1219.28     1204.78      7.39 o 
   6   4   2       11.19       11.10      0.79 o 
   7   4   2       20.57       21.78      1.18 o 
   8   4   2      133.98      137.78      3.59 o 
   9   4   2       98.94      100.59      4.45 o 
 -10   5   2        2.33        1.55      1.63 o 
  -9   5   2      155.85      158.30      2.97 o 
  -8   5   2      725.66      717.39      6.19 o 
  -7   5   2      182.36      187.11      2.52 o 
  -6   5   2        0.20        1.55      0.33 o 
  -5   5   2       12.62        6.90      0.33 o 
  -4   5   2      117.57      135.54      1.04 o 
  -3   5   2      119.05      106.69      0.74 o 
  -2   5   2       38.35       55.76      0.44 o 
  -1   5   2      260.68      293.54      1.64 o 
   0   5   2     1495.19     1666.68      7.07 o 
   1   5   2     1066.87     1095.79      4.36 o 
   2   5   2      277.96      293.98      1.73 o 
   3   5   2      361.63      353.17      2.13 o 
   4   5   2        3.99        5.27      0.41 o 
   5   5   2      150.70      150.16      1.80 o 
   6   5   2      160.06      159.18      2.45 o 
   7   5   2      131.89      128.70      2.53 o 
   8   5   2      180.34      184.79      4.96 o 
   9   5   2       28.43       36.83      5.39 o 
 -10   6   2      190.08      194.70      7.24 o 
  -9   6   2      150.05      151.70      2.99 o 
  -8   6   2       29.37       30.54      1.37 o 
  -7   6   2       17.48       17.95      0.93 o 
  -6   6   2        3.16        5.75      0.51 o 
  -5   6   2        5.90        8.21      0.42 o 
  -4   6   2        4.38        4.62      0.34 o 
  -3   6   2      156.46      171.33      1.05 o 
  -2   6   2       40.68       33.14      0.37 o 
  -1   6   2      217.26      187.43      1.37 o 
   0   6   2       38.25       39.84      0.53 o 
   1   6   2       52.43       52.26      0.50 o 
   2   6   2      937.83      953.86      4.06 o 
   3   6   2       39.32       37.02      0.73 o 
   4   6   2      481.67      499.78      3.31 o 
   5   6   2       95.35       98.98      1.59 o 
   6   6   2      429.15      445.20      4.74 o 
   7   6   2        3.72        3.85      0.74 o 
   8   6   2      119.92      115.31      4.40 o 
 -10   7   2       15.25       20.51      2.99 o 
  -9   7   2        2.07        2.21      0.76 o 
  -8   7   2       31.13       29.95      1.48 o 
  -7   7   2       81.58       73.97      1.70 o 
  -6   7   2      303.89      286.08      2.99 o 
  -5   7   2       51.22       48.97      0.85 o 
  -4   7   2      197.85      194.77      1.50 o 
  -3   7   2      168.73      161.34      1.03 o 
  -2   7   2      523.46      508.10      2.35 o 
  -1   7   2      649.30      740.74      4.33 o 
   0   7   2      985.53     1041.86      5.82 o 
   1   7   2       51.73       57.72      0.59 o 
   2   7   2      359.85      370.19      2.20 o 
   3   7   2        4.44        3.77      0.33 o 
   4   7   2      635.81      604.76      4.11 o 
   5   7   2       44.26       41.98      1.17 o 
   6   7   2       74.42       70.80      1.77 o 
   7   7   2        8.90        7.99      0.96 o 
   8   7   2       15.03       17.20      2.69 o 
 -10   8   2        0.31       -0.05      1.63 o 
  -9   8   2       19.10       18.60      1.50 o 
  -8   8   2       13.49       14.56      1.10 o 
  -7   8   2        0.15        0.22      0.49 o 
  -6   8   2        0.22       -0.11      0.39 o 
  -5   8   2       26.68       24.20      0.81 o 
  -4   8   2      186.31      178.82      1.54 o 
  -3   8   2      175.22      168.85      1.10 o 
  -2   8   2      311.35      302.73      1.71 o 
  -1   8   2       71.46       80.04      1.02 o 
   0   8   2      415.61      409.14      2.80 o 
   1   8   2      288.36      289.66      1.60 o 
   2   8   2      132.66      127.33      1.57 o 
   3   8   2      375.35      391.05      2.86 o 
   4   8   2       42.01       42.13      0.98 o 
   5   8   2       91.06       89.07      1.62 o 
   6   8   2       98.02       94.22      2.16 o 
   7   8   2        3.63        3.19      0.81 o 
   8   8   2       29.61       26.93      4.72 o 
  -9   9   2       82.16       87.14      4.57 o 
  -8   9   2      230.98      229.21      3.57 o 
  -7   9   2       24.88       23.46      1.16 o 
  -6   9   2      326.83      318.52      3.36 o 
  -5   9   2      440.97      435.14      3.64 o 
  -4   9   2      551.14      564.55      3.77 o 
  -3   9   2     1031.34     1031.48      4.99 o 
  -2   9   2      298.60      284.81      1.71 o 
  -1   9   2        5.25        6.22      0.42 o 
   0   9   2      834.05      816.36      5.25 o 
   1   9   2       85.13       98.63      0.98 o 
   2   9   2      427.70      443.27      3.01 o 
   3   9   2      228.02      222.42      2.15 o 
   4   9   2       18.50       17.39      0.73 o 
   5   9   2        2.06        2.24      0.52 o 
   6   9   2       32.02       31.31      1.39 o 
   7   9   2      162.65      163.49      4.30 o 
   8   9   2        1.56       -0.76      1.48 o 
  -9  10   2       12.90       13.26      2.34 o 
  -8  10   2      118.11      114.11      2.50 o 
  -7  10   2       42.07       41.00      1.52 o 
  -6  10   2       31.84       31.58      1.16 o 
  -5  10   2       26.53       26.20      1.03 o 
  -4  10   2       10.70       10.34      0.50 o 
  -3  10   2       71.61       78.26      1.01 o 
  -2  10   2      154.89      153.13      1.28 o 
  -1  10   2      251.90      236.15      3.00 o 
   0  10   2      363.23      390.47      2.61 o 
   1  10   2        9.87        9.16      0.36 o 
   2  10   2       10.07        9.91      0.48 o 
   3  10   2        3.16        2.43      0.36 o 
   4  10   2      209.70      208.68      2.31 o 
   5  10   2        0.17        0.33      0.45 o 
   6  10   2        0.00        0.43      0.55 o 
   7  10   2       11.16        5.13      1.77 o 
  -9  11   2      196.88      184.66      6.46 o 
  -8  11   2       47.33       49.64      2.35 o 
  -7  11   2       40.64       39.07      1.50 o 
  -6  11   2        2.93        2.39      0.53 o 
  -5  11   2       70.56       67.83      1.30 o 
  -4  11   2       62.99       63.82      1.03 o 
  -3  11   2      413.87      397.77      2.95 o 
  -2  11   2        0.12        0.38      0.18 o 
  -1  11   2       56.18       53.81      1.21 o 
   0  11   2       31.98       28.63      0.59 o 
   1  11   2      428.33      419.55      2.87 o 
   2  11   2      145.94      150.06      1.60 o 
   3  11   2       21.70       19.52      0.72 o 
   4  11   2       69.08       65.43      1.27 o 
   5  11   2        4.28        4.61      0.62 o 
   6  11   2      278.12      271.42      4.11 o 
   7  11   2      193.32      188.79      9.49 o 
  -8  12   2       29.33       32.81      2.49 o 
  -7  12   2        5.55        5.89      0.74 o 
  -6  12   2       27.76       28.01      1.16 o 
  -5  12   2       91.28       92.03      1.60 o 
  -4  12   2       59.63       56.48      1.07 o 
  -3  12   2      291.63      295.00      2.50 o 
  -2  12   2      161.71      166.81      1.55 o 
  -1  12   2       21.83       25.29      0.60 o 
   0  12   2      184.49      194.22      1.71 o 
   1  12   2       63.94       67.04      0.90 o 
   2  12   2       26.46       26.76      0.73 o 
   3  12   2       22.28       22.24      0.83 o 
   4  12   2       10.59       10.64      0.66 o 
   5  12   2        2.86        3.44      0.61 o 
   6  12   2        2.62        2.31      1.16 o 
   7  12   2        9.18        9.54      2.03 o 
  -8  13   2        1.81        2.87      1.27 o 
  -7  13   2       72.33       76.26      2.41 o 
  -6  13   2       32.26       30.23      1.19 o 
  -5  13   2       48.30       52.16      1.30 o 
  -4  13   2      306.24      300.02      2.78 o 
  -3  13   2      911.49      917.89      5.92 o 
  -2  13   2       19.94       22.19      0.58 o 
  -1  13   2       25.25       26.96      0.72 o 
   0  13   2        0.90        1.35      0.31 o 
   1  13   2        0.09        0.24      0.24 o 
   2  13   2        1.31        2.26      0.35 o 
   3  13   2      204.03      207.49      2.31 o 
   4  13   2      149.54      143.63      2.06 o 
   5  13   2       16.70       17.53      1.41 o 
   6  13   2       44.57       38.43      3.30 o 
  -7  14   2      109.60      107.02      3.98 o 
  -6  14   2        6.13        5.59      0.77 o 
  -5  14   2      314.79      312.07      3.70 o 
  -4  14   2      113.37      112.94      1.70 o 
  -3  14   2       31.68       33.15      0.87 o 
  -2  14   2      125.93      128.17      1.59 o 
  -1  14   2     1035.16     1046.04      8.37 o 
   0  14   2      134.36      138.19      1.86 o 
   1  14   2       63.80       66.03      1.10 o 
   2  14   2        0.05        0.17      0.30 o 
   3  14   2       88.34       90.50      1.48 o 
   4  14   2        3.92        4.70      0.62 o 
   5  14   2       41.60       44.31      2.73 o 
   6  14   2       12.48       17.49      3.28 o 
  -7  15   2      128.26      144.02      7.64 o 
  -6  15   2      537.24      530.70     11.07 o 
  -5  15   2       23.75       26.79      1.28 o 
  -4  15   2        0.81        1.29      0.45 o 
  -3  15   2      205.16      208.02      2.32 o 
  -2  15   2      326.40      334.18      3.48 o 
  -1  15   2        3.72        5.31      0.49 o 
   0  15   2       94.72       95.80      1.55 o 
   1  15   2      560.51      562.87      5.22 o 
   2  15   2      112.75      115.50      1.72 o 
   3  15   2       45.95       44.74      1.33 o 
   4  15   2        2.10        2.26      0.84 o 
   5  15   2       15.42       18.34      4.51 o 
   6  15   2      127.17      117.87      6.98 o 
  -7  16   2        6.97        4.51      2.36 o 
  -6  16   2       92.72       98.94      5.80 o 
  -5  16   2      217.09      220.93      5.87 o 
  -4  16   2      843.43      844.04      7.46 o 
  -3  16   2        3.37        2.96      0.47 o 
  -2  16   2       12.11       12.18      0.78 o 
  -1  16   2       95.90       99.13      1.88 o 
   0  16   2      132.48      130.51      2.16 o 
   1  16   2        2.93        3.31      0.53 o 
   2  16   2       58.76       58.41      1.26 o 
   3  16   2       76.89       81.19      2.23 o 
   4  16   2      394.70      393.96      6.98 o 
   5  16   2      304.11      309.50      8.11 o 
  -6  17   2      185.21      187.21      8.51 o 
  -5  17   2        0.47        1.38      0.94 o 
  -4  17   2       16.61       16.93      1.33 o 
  -3  17   2      213.74      218.54      3.81 o 
  -2  17   2      609.64      605.27      8.67 o 
  -1  17   2       21.04       22.00      1.89 o 
   0  17   2       68.82       70.52      2.62 o 
   1  17   2      265.41      264.29      3.77 o 
   2  17   2      420.71      414.66     13.21 o 
   3  17   2       41.78       39.60      2.30 o 
   4  17   2       45.98       47.24      2.89 o 
  -5  18   2      110.70      112.27      5.23 o 
  -4  18   2       15.87       18.66      1.22 o 
  -3  18   2        1.78        0.80      0.94 o 
  -2  18   2      137.97      133.05      3.93 o 
  -1  18   2      211.09      211.75      5.08 o 
   0  18   2      208.33      212.90      5.22 o 
   1  18   2      221.49      216.70     13.72 o 
   2  18   2       85.90       78.37      4.82 o 
   3  18   2        5.98        7.69      2.21 o 
  -3  19   2      454.76      442.43     10.95 o 
  -2  19   2       90.07       85.41      2.97 o 
  -1  19   2      120.27      112.81      3.43 o 
   0  19   2       12.34       10.27      1.36 o 
   1  19   2       75.94       78.89      3.10 o 
 -11   1   3        0.59        0.70      1.20 o 
 -10   1   3       34.95       38.88      1.96 o 
  -9   1   3        1.01        0.94      0.59 o 
  -8   1   3       29.07       28.31      1.08 o 
  -7   1   3      816.03      780.62      5.09 o 
  -6   1   3       43.38       39.19      0.76 o 
  -5   1   3       16.49       11.70      0.44 o 
  -4   1   3     1827.34     1886.11      8.51 o 
  -3   1   3     1388.54     1461.82      5.48 o 
  -2   1   3     2624.70     2605.39     12.96 o 
  -1   1   3       94.79      110.67      0.68 o 
   0   1   3      164.21      148.81      0.88 o 
   1   1   3      383.66      400.67      2.08 o 
   2   1   3     1067.02     1045.34      4.62 o 
   3   1   3       25.12       21.33      0.55 o 
   4   1   3      399.64      383.15      2.60 o 
   5   1   3       47.35       46.26      1.09 o 
   6   1   3       16.14       15.97      0.95 o 
   7   1   3       31.33       31.39      1.73 o 
   8   1   3      134.78      144.20      5.43 o 
   9   1   3        0.18        1.28      2.41 o 
 -11   2   3       38.56       45.87      3.15 o 
 -10   2   3        0.31        0.86      0.78 o 
  -9   2   3       18.84       19.74      1.18 o 
  -8   2   3       68.29       69.86      1.46 o 
  -7   2   3       58.67       59.08      1.16 o 
  -6   2   3      505.59      458.39      2.96 o 
  -5   2   3     1582.44     1651.82      7.37 o 
  -4   2   3       88.24       89.62      0.80 o 
  -3   2   3      142.03      172.78      1.08 o 
  -2   2   3      292.26      244.72      1.12 o 
  -1   2   3     4215.25     4248.04     75.60 o 
   1   2   3      961.29     1041.98      4.85 o 
   2   2   3      314.30      302.73      1.81 o 
   3   2   3      632.90      613.97      3.34 o 
   4   2   3      224.71      191.48      1.64 o 
   5   2   3      119.32      125.78      1.65 o 
   6   2   3     1034.80     1044.94      8.16 o 
   7   2   3      153.97      158.90      2.96 o 
   8   2   3        2.49        1.23      1.10 o 
 -11   3   3        2.61        3.18      1.55 o 
 -10   3   3      233.18      232.04      5.83 o 
  -9   3   3       92.52       89.44      2.07 o 
  -8   3   3      139.12      136.76      2.12 o 
  -7   3   3        2.16        4.74      0.48 o 
  -6   3   3      423.61      381.91      2.54 o 
  -5   3   3       81.17       72.67      0.79 o 
  -4   3   3        1.09        3.20      0.22 o 
  -3   3   3      995.68     1037.19      4.04 o 
  -2   3   3      812.37      814.82      2.92 o 
  -1   3   3       43.20       77.62      0.55 o 
   0   3   3       99.20       78.58      0.58 o 
   1   3   3      385.95      404.92      1.96 o 
   2   3   3        1.53        1.21      0.19 o 
   3   3   3      403.05      380.70      2.37 o 
   4   3   3      222.50      205.97      1.89 o 
   5   3   3      541.88      515.76      4.48 o 
   6   3   3       13.23       12.42      0.86 o 
   7   3   3        1.03        1.08      0.70 o 
   8   3   3        0.05       -0.03      1.22 o 
 -11   4   3       52.29       49.83      4.38 o 
 -10   4   3        0.97        1.93      0.91 o 
  -9   4   3        3.47        3.06      0.67 o 
  -8   4   3      389.76      388.51      4.06 o 
  -7   4   3      113.72      115.80      1.71 o 
  -6   4   3       43.23       40.20      0.74 o 
  -5   4   3       10.38        9.63      0.35 o 
  -4   4   3      572.73      569.93      2.59 o 
  -3   4   3      435.69      534.21      2.25 o 
  -2   4   3     2022.77     2251.27      9.27 o 
  -1   4   3     3610.97     3800.82     34.58 o 
   0   4   3       92.73      127.40      0.79 o 
   1   4   3      443.60      423.72      2.10 o 
   2   4   3      621.61      628.25      2.92 o 
   3   4   3     2458.73     2495.54     11.20 o 
   4   4   3      120.39      126.08      1.43 o 
   5   4   3      221.63      221.05      2.56 o 
   6   4   3      112.94      114.27      2.15 o 
   7   4   3      207.70      208.22      3.57 o 
   8   4   3       23.95       29.09      2.82 o 
 -10   5   3       46.00       41.38      2.63 o 
  -9   5   3      431.39      436.74      4.96 o 
  -8   5   3       47.77       49.55      1.61 o 
  -7   5   3        3.01        4.45      0.48 o 
  -6   5   3      815.10      777.26      4.56 o 
  -5   5   3      937.00      891.82      4.31 o 
  -4   5   3      168.05      178.66      1.20 o 
  -3   5   3      558.04      540.64      2.48 o 
  -2   5   3     2703.97     2786.89     16.19 o 
  -1   5   3      876.50      899.33      3.73 o 
   0   5   3      263.41      302.09      1.47 o 
   1   5   3     2542.56     2617.83     10.14 o 
   2   5   3        1.96        2.65      0.23 o 
   3   5   3      106.43      110.58      1.46 o 
   4   5   3       55.22       59.91      1.31 o 
   5   5   3        6.84        5.25      0.56 o 
   6   5   3       40.46       39.94      1.72 o 
   7   5   3      133.71      137.49      2.90 o 
   8   5   3        4.54        3.34      1.53 o 
 -10   6   3       49.48       54.22      2.98 o 
  -9   6   3      214.72      210.33      3.49 o 
  -8   6   3      212.25      210.72      3.04 o 
  -7   6   3      349.77      356.22      3.47 o 
  -6   6   3      508.23      478.06      3.44 o 
  -5   6   3      102.13      101.77      1.15 o 
  -4   6   3       26.63       24.22      0.46 o 
  -3   6   3      533.26      523.79      2.38 o 
  -2   6   3     1682.39     1784.50      6.65 o 
  -1   6   3     2785.63     3051.95     14.53 o 
   0   6   3       18.99       31.43      0.42 o 
   1   6   3       70.54       62.30      0.61 o 
   2   6   3     2454.75     2417.72     11.00 o 
   3   6   3       64.93       60.81      0.96 o 
   4   6   3      234.92      234.21      2.34 o 
   5   6   3      328.01      321.80      3.41 o 
   6   6   3      136.64      143.16      2.59 o 
   7   6   3       11.50       12.14      1.13 o 
   8   6   3       74.29       82.56      5.07 o 
 -10   7   3       22.29       23.81      2.12 o 
  -9   7   3      592.87      586.98      6.43 o 
  -8   7   3      389.84      391.98      4.71 o 
  -7   7   3       87.42       93.05      1.75 o 
  -6   7   3      234.88      239.15      2.40 o 
  -5   7   3     1729.77     1686.84      8.92 o 
  -4   7   3     1105.13     1108.97      5.29 o 
  -3   7   3       19.12       18.01      0.35 o 
  -2   7   3      216.84      213.53      1.25 o 
  -1   7   3      677.17      668.66      3.85 o 
   0   7   3     1825.96     1837.70      7.29 o 
   1   7   3      254.88      238.58      1.49 o 
   2   7   3      326.50      307.74      2.32 o 
   3   7   3      390.23      387.44      3.03 o 
   4   7   3     1167.75     1151.34      7.72 o 
   5   7   3        0.37        0.73      0.46 o 
   6   7   3       63.30       60.97      2.53 o 
   7   7   3       16.42       14.35      1.39 o 
   8   7   3       26.05       24.44      3.12 o 
 -10   8   3        4.93        5.16      1.54 o 
  -9   8   3      355.97      366.98      4.86 o 
  -8   8   3      481.61      480.76      5.39 o 
  -7   8   3      652.72      632.39      5.75 o 
  -6   8   3     1157.85     1118.08      7.92 o 
  -5   8   3        0.71        1.39      0.30 o 
  -4   8   3        7.23        6.17      0.35 o 
  -3   8   3       88.65       80.70      0.80 o 
  -2   8   3      723.84      725.18      3.59 o 
  -1   8   3       40.53       44.16      0.70 o 
   0   8   3      187.94      183.00      1.28 o 
   1   8   3     1917.07     1958.07      9.46 o 
   2   8   3     1586.98     1553.32      8.57 o 
   3   8   3       34.53       34.15      1.31 o 
   4   8   3        9.05        9.31      0.61 o 
   5   8   3       85.28       87.61      1.80 o 
   6   8   3      373.62      372.37      4.74 o 
   7   8   3       42.59       42.80      3.06 o 
 -10   9   3      276.51      270.55     18.90 o 
  -9   9   3       63.60       64.46      2.55 o 
  -8   9   3      158.77      154.57      3.15 o 
  -7   9   3        0.15        0.68      0.51 o 
  -6   9   3      641.50      611.97      5.09 o 
  -5   9   3      627.88      609.10      4.56 o 
  -4   9   3     1266.66     1203.65      6.78 o 
  -3   9   3        5.86        6.32      0.30 o 
  -2   9   3      229.92      211.11      1.53 o 
  -1   9   3     1411.41     1380.76     10.34 o 
   0   9   3      479.17      496.09      3.11 o 
   1   9   3       64.02       72.16      0.81 o 
   2   9   3      118.25      104.66      1.27 o 
   3   9   3      654.23      631.04      4.55 o 
   4   9   3       87.31       84.16      1.55 o 
   5   9   3      224.43      224.47      2.97 o 
   6   9   3        7.98        6.51      0.85 o 
   7   9   3        9.24       11.42      2.29 o 
  -9  10   3      177.30      182.68      5.22 o 
  -8  10   3      162.86      158.81      2.91 o 
  -7  10   3       91.10       86.03      2.21 o 
  -6  10   3      260.19      248.34      2.87 o 
  -5  10   3        2.08        1.63      0.41 o 
  -4  10   3     1430.49     1391.50      8.11 o 
  -3  10   3     2348.50     2349.49     12.19 o 
  -2  10   3      653.01      649.20      3.97 o 
  -1  10   3       48.40       46.88      1.21 o 
   0  10   3       11.60        8.64      0.45 o 
   1  10   3      147.38      135.81      1.39 o 
   2  10   3       20.49       18.44      0.64 o 
   3  10   3      680.90      675.88      4.81 o 
   4  10   3       10.78       11.66      0.74 o 
   5  10   3      145.17      147.45      2.38 o 
   6  10   3      169.73      168.01      3.82 o 
   7  10   3      498.44      495.50     14.00 o 
  -9  11   3       86.01       86.44      3.64 o 
  -8  11   3        2.00        2.24      0.82 o 
  -7  11   3        3.04        2.83      0.63 o 
  -6  11   3      106.24      105.55      2.31 o 
  -5  11   3      194.18      191.44      2.81 o 
  -4  11   3      138.99      133.89      1.52 o 
  -3  11   3       18.66       20.16      0.59 o 
  -2  11   3      296.18      284.00      2.44 o 
  -1  11   3     1094.37     1055.13      9.05 o 
   0  11   3      367.89      384.01      2.71 o 
   1  11   3      493.35      507.67      3.48 o 
   2  11   3       31.40       37.42      0.92 o 
   3  11   3       51.66       51.72      1.09 o 
   4  11   3       58.09       55.66      1.34 o 
   5  11   3      356.94      359.30      3.96 o 
   6  11   3        0.17        1.75      1.38 o 
   7  11   3       42.00       40.85      6.46 o 
  -9  12   3       30.41       33.98      2.66 o 
  -8  12   3       12.99       12.80      2.32 o 
  -7  12   3      393.74      389.27      4.31 o 
  -6  12   3      198.43      204.89      2.61 o 
  -5  12   3       22.57       21.67      0.91 o 
  -4  12   3       61.88       59.73      1.12 o 
  -3  12   3      474.99      462.22      3.57 o 
  -2  12   3      145.80      148.65      1.65 o 
  -1  12   3       27.47       24.10      1.34 o 
   0  12   3      250.35      235.12      2.37 o 
   1  12   3      187.91      182.08      1.72 o 
   2  12   3      366.59      370.92      3.15 o 
   3  12   3      226.44      232.20      2.78 o 
   4  12   3      163.36      164.45      2.42 o 
   5  12   3        8.27        7.99      0.93 o 
   6  12   3      199.35      209.98      6.33 o 
  -8  13   3        6.57        6.03      1.48 o 
  -7  13   3       63.63       65.16      2.01 o 
  -6  13   3        0.08        0.88      0.52 o 
  -5  13   3      202.08      199.12      2.61 o 
  -4  13   3      112.02      111.81      1.56 o 
  -3  13   3       49.84       48.94      0.93 o 
  -2  13   3        6.18        6.70      0.74 o 
  -1  13   3       18.45       17.14      0.95 o 
   0  13   3      291.34      298.02      3.25 o 
   1  13   3        8.26        8.95      0.45 o 
   2  13   3        5.48        5.86      0.50 o 
   3  13   3        6.34        7.12      0.60 o 
   4  13   3      681.06      687.89      5.88 o 
   5  13   3      245.88      250.70     13.03 o 
   6  13   3      193.80      205.51      6.84 o 
  -8  14   3       67.26       66.01      3.25 o 
  -7  14   3       34.41       35.91      2.24 o 
  -6  14   3        1.53        2.03      0.59 o 
  -5  14   3       15.18       15.83      0.84 o 
  -4  14   3       16.82       16.45      0.78 o 
  -3  14   3      180.63      176.65      1.99 o 
  -2  14   3      495.43      496.55      4.61 o 
  -1  14   3      200.79      201.35      2.90 o 
   0  14   3       61.54       61.78      1.59 o 
   1  14   3       81.71       83.55      1.17 o 
   2  14   3      186.20      191.68      2.09 o 
   3  14   3       65.07       63.41      1.33 o 
   4  14   3       14.70       14.11      1.15 o 
   5  14   3       28.36       28.40      2.77 o 
   6  14   3       44.90       47.75      5.28 o 
  -7  15   3       24.37       28.35      2.83 o 
  -6  15   3       64.81       59.25      3.98 o 
  -5  15   3       22.23       24.90      1.14 o 
  -4  15   3       57.16       56.35      1.41 o 
  -3  15   3      121.18      123.68      2.45 o 
  -2  15   3        9.77       12.14      1.02 o 
  -1  15   3       20.88       22.05      1.29 o 
   0  15   3       78.09       78.03      2.41 o 
   1  15   3       68.77       73.74      1.48 o 
   2  15   3        0.46        0.45      0.40 o 
   3  15   3       29.90       30.19      1.38 o 
   4  15   3       74.57       74.05      2.97 o 
   5  15   3       72.60       70.79      3.68 o 
  -7  16   3       12.24       12.60      2.08 o 
  -6  16   3       31.96       29.27      2.58 o 
  -5  16   3       17.67       15.97      1.23 o 
  -4  16   3       15.68       19.89      1.00 o 
  -3  16   3       73.78       72.72      1.76 o 
  -2  16   3       93.44       90.80      2.42 o 
  -1  16   3        4.74        6.55      0.94 o 
   0  16   3      134.79      137.94      2.95 o 
   1  16   3      316.89      315.15      3.85 o 
   2  16   3       19.28       19.40      1.02 o 
   3  16   3        1.37        1.79      0.81 o 
   4  16   3       10.61       10.43      1.78 o 
  -6  17   3        1.26        0.24      1.08 o 
  -5  17   3        5.70        6.31      1.10 o 
  -4  17   3        3.72        4.50      0.86 o 
  -3  17   3       14.85       14.44      1.31 o 
  -2  17   3        1.10        1.98      0.79 o 
  -1  17   3      154.78      156.17      4.69 o 
   0  17   3       61.23       61.68      2.19 o 
   1  17   3       26.52       22.31      3.13 o 
   2  17   3        0.02       -1.23      1.38 o 
   3  17   3       27.02       28.19      2.03 o 
   4  17   3        1.03        1.54      1.49 o 
  -5  18   3       24.10       23.44      2.21 o 
  -4  18   3       78.10       76.47      4.82 o 
  -3  18   3      194.21      185.57      7.33 o 
  -2  18   3       17.22       16.54      1.83 o 
  -1  18   3       85.26       84.02      3.37 o 
   0  18   3        0.91       -0.46      1.28 o 
   1  18   3        1.51        6.87      2.05 o 
   2  18   3       17.65       16.16      2.92 o 
  -3  19   3        3.70        5.06      1.29 o 
  -2  19   3        2.81        2.64      1.07 o 
  -1  19   3        0.05        0.59      0.92 o 
   0  19   3        0.12        1.85      1.49 o 
 -11   0   4       48.83       51.40      3.50 o 
 -10   0   4      155.97      160.58      5.09 o 
  -9   0   4      668.06      642.08      9.35 o 
  -8   0   4     1574.48     1575.28     15.28 o 
  -7   0   4      578.89      535.37      5.07 o 
  -6   0   4     2432.14     2336.35     16.71 o 
  -5   0   4     2554.94     2537.55     17.47 o 
  -4   0   4        0.43        0.87      0.23 o 
  -3   0   4     1661.30     2054.39     10.66 o 
  -2   0   4     5042.36     5129.05     91.04 o 
  -1   0   4       61.39       44.11      0.63 o 
   0   0   4     3102.68     3097.70     18.54 o 
   1   0   4      236.30      238.59      2.26 o 
   2   0   4      155.27      155.99      1.64 o 
   3   0   4        8.00        6.01      0.56 o 
   4   0   4      900.28      833.56      7.13 o 
   5   0   4        0.23       -0.03      0.53 o 
   6   0   4       19.93       22.52      2.82 o 
   7   0   4       72.26       74.23      3.98 o 
   8   0   4        5.44        4.70      1.97 o 
 -11   1   4        3.12        4.17      1.07 o 
 -10   1   4      207.57      212.17      3.61 o 
  -9   1   4       56.36       57.08      2.07 o 
  -8   1   4      313.98      328.92      3.13 o 
  -7   1   4     1559.77     1531.82      7.75 o 
  -6   1   4      647.16      625.94      3.77 o 
  -5   1   4      748.75      809.39      4.16 o 
  -4   1   4     2506.23     2543.82      9.76 o 
  -3   1   4      938.12      872.52      3.49 o 
  -2   1   4      116.72       84.09      0.65 o 
  -1   1   4      194.56      189.58      1.10 o 
   0   1   4       24.19       18.09      0.37 o 
   1   1   4        6.12       11.59      0.36 o 
   2   1   4     1953.49     1972.65      8.74 o 
   3   1   4      622.90      604.33      3.79 o 
   4   1   4        0.67        0.37      0.30 o 
   5   1   4      604.00      622.87      4.65 o 
   6   1   4      956.30      953.20      7.84 o 
   7   1   4       60.17       62.78      2.69 o 
   8   1   4        0.02       -0.75      1.10 o 
 -11   2   4        7.69        6.89      1.34 o 
 -10   2   4      185.37      182.47      3.56 o 
  -9   2   4      832.34      840.40      7.42 o 
  -8   2   4       59.73       62.85      1.37 o 
  -7   2   4      112.78      103.29      1.39 o 
  -6   2   4     1515.18     1471.61      7.05 o 
  -5   2   4     3615.57     3614.01     14.02 o 
  -4   2   4      534.02      526.32      2.55 o 
  -3   2   4       22.99       30.43      0.48 o 
  -2   2   4      480.36      471.04      2.17 o 
  -1   2   4      586.53      551.28      2.65 o 
   0   2   4       54.19       63.55      0.66 o 
   1   2   4       13.54       10.91      0.35 o 
   2   2   4       23.15       26.95      0.61 o 
   3   2   4     1041.78     1058.04      5.82 o 
   4   2   4      548.64      550.04      3.90 o 
   5   2   4      144.90      143.23      2.19 o 
   6   2   4       45.11       45.61      1.63 o 
   7   2   4        4.54        2.69      1.06 o 
   8   2   4       56.07       48.89      3.59 o 
 -11   3   4      278.14      270.99      6.09 o 
 -10   3   4      157.81      155.69      3.32 o 
  -9   3   4       20.28       20.72      1.12 o 
  -8   3   4      584.57      585.01      4.97 o 
  -7   3   4      250.57      273.78      2.20 o 
  -6   3   4       15.89       13.88      0.47 o 
  -5   3   4      216.19      232.13      1.54 o 
  -4   3   4        1.70        1.01      0.16 o 
  -3   3   4     1037.85      976.55      3.84 o 
  -2   3   4      160.25      163.56      0.95 o 
  -1   3   4      295.54      336.54      1.74 o 
   0   3   4      188.59      208.86      1.22 o 
   1   3   4     3086.59     3154.24     13.17 o 
   2   3   4      788.20      781.91      4.02 o 
   3   3   4      595.81      582.28      3.84 o 
   4   3   4        1.23        1.33      0.37 o 
   5   3   4      182.83      177.60      2.47 o 
   6   3   4       78.58       76.09      1.85 o 
   7   3   4      171.14      172.88      3.88 o 
   8   3   4        0.36        1.67      1.39 o 
 -11   4   4       73.85       77.35      3.58 o 
 -10   4   4      346.86      336.47      5.02 o 
  -9   4   4      123.25      128.92      2.80 o 
  -8   4   4       26.31       27.57      1.05 o 
  -7   4   4      327.96      305.90      2.79 o 
  -6   4   4      128.84      140.82      1.32 o 
  -5   4   4       23.97       23.44      0.50 o 
  -4   4   4       72.72       66.91      0.63 o 
  -3   4   4      343.22      367.06      1.77 o 
  -2   4   4      645.25      758.51      3.18 o 
  -1   4   4     3189.03     3333.96     17.01 o 
   0   4   4     1020.84     1060.86      4.45 o 
   1   4   4      437.21      461.29      2.47 o 
   2   4   4       54.75       55.12      0.76 o 
   3   4   4       55.31       63.09      1.03 o 
   4   4   4        4.31        7.59      0.57 o 
   5   4   4      691.35      687.81      6.75 o 
   6   4   4        2.93        1.58      0.69 o 
   7   4   4       18.24       19.11      1.48 o 
   8   4   4      152.57      155.38      5.48 o 
 -11   5   4       53.65       55.53      3.64 o 
 -10   5   4       11.24       11.55      1.23 o 
  -9   5   4      178.51      175.37      2.92 o 
  -8   5   4      151.04      143.52      2.28 o 
  -7   5   4      116.46      126.39      1.92 o 
  -6   5   4       40.97       42.93      0.85 o 
  -5   5   4        8.97        9.61      0.36 o 
  -4   5   4        1.93        1.70      0.17 o 
  -3   5   4       33.16       33.74      0.42 o 
  -2   5   4     2996.64     3030.54     14.60 o 
  -1   5   4      442.62      490.89      2.12 o 
   0   5   4      226.19      237.96      1.36 o 
   1   5   4      751.34      752.65      3.45 o 
   2   5   4      342.94      339.07      2.32 o 
   3   5   4      286.01      264.53      2.67 o 
   4   5   4        5.62        7.30      0.60 o 
   5   5   4       10.59       10.27      0.81 o 
   6   5   4       24.92       22.09      1.35 o 
   7   5   4      185.37      182.64      3.98 o 
   8   5   4        3.10        3.85      2.92 o 
 -11   6   4      168.52      164.88      5.70 o 
 -10   6   4        6.28        5.59      1.30 o 
  -9   6   4       99.58      101.93      2.23 o 
  -8   6   4        5.38        4.34      0.67 o 
  -7   6   4      517.53      510.46      4.30 o 
  -6   6   4       84.77       88.38      1.21 o 
  -5   6   4        1.90        1.53      0.25 o 
  -4   6   4     1600.18     1579.49      6.65 o 
  -3   6   4      769.28      803.70      3.58 o 
  -2   6   4       78.14       96.66      0.78 o 
  -1   6   4       10.26       17.88      0.30 o 
   0   6   4      361.43      367.83      1.90 o 
   1   6   4        4.52        2.96      0.23 o 
   2   6   4       48.26       40.52      0.83 o 
   3   6   4       91.02       83.29      1.36 o 
   4   6   4      469.79      471.60      4.22 o 
   5   6   4      112.10      115.92      2.13 o 
   6   6   4       17.52       18.19      1.20 o 
   7   6   4       20.99       23.57      2.54 o 
 -10   7   4        5.40        6.56      1.41 o 
  -9   7   4      191.53      182.31      3.21 o 
  -8   7   4       15.75       15.03      0.99 o 
  -7   7   4      161.46      153.65      3.18 o 
  -6   7   4       73.22       71.37      1.19 o 
  -5   7   4        0.08        0.72      0.27 o 
  -4   7   4       16.52       13.40      0.41 o 
  -3   7   4      693.77      712.35      3.19 o 
  -2   7   4      187.84      185.28      1.10 o 
  -1   7   4        0.00        0.54      0.14 o 
   0   7   4        1.12        1.92      0.25 o 
   1   7   4       80.87       77.28      0.87 o 
   2   7   4       52.14       55.84      0.98 o 
   3   7   4      157.86      152.73      1.97 o 
   4   7   4        0.15        0.27      0.42 o 
   5   7   4       57.97       52.90      1.92 o 
   6   7   4      307.94      306.22      4.36 o 
   7   7   4       57.52       56.92      4.39 o 
 -10   8   4       44.54       48.75      3.29 o 
  -9   8   4       65.73       68.01      2.11 o 
  -8   8   4      105.31      102.43      2.24 o 
  -7   8   4        8.21        7.73      0.72 o 
  -6   8   4      218.75      220.93      2.40 o 
  -5   8   4       89.97       87.70      1.21 o 
  -4   8   4      173.17      169.59      1.49 o 
  -3   8   4       78.28       79.57      0.82 o 
  -2   8   4       30.53       45.22      0.66 o 
  -1   8   4      234.67      217.50      1.63 o 
   0   8   4      401.78      391.96      2.15 o 
   1   8   4      146.51      153.24      1.43 o 
   2   8   4       10.81       11.94      0.57 o 
   3   8   4       70.98       70.57      1.28 o 
   4   8   4       93.74       92.21      1.82 o 
   5   8   4       72.01       65.22      1.70 o 
   6   8   4       31.31       33.91      1.77 o 
   7   8   4       40.31       37.09      5.05 o 
 -10   9   4       31.86       31.75      2.75 o 
  -9   9   4      149.70      143.43      4.06 o 
  -8   9   4       17.60       18.33      1.12 o 
  -7   9   4      259.76      265.28      3.29 o 
  -6   9   4        0.07        0.81      0.39 o 
  -5   9   4        7.08        7.80      0.53 o 
  -4   9   4      274.23      266.61      2.16 o 
  -3   9   4      323.95      310.68      2.23 o 
  -2   9   4      331.41      344.92      2.29 o 
  -1   9   4      118.37      123.81      1.13 o 
   0   9   4      620.83      617.72      3.58 o 
   1   9   4       79.56       83.15      1.07 o 
   2   9   4       14.82       15.17      0.64 o 
   3   9   4       13.14       14.41      0.71 o 
   4   9   4      158.58      158.59      2.36 o 
   5   9   4      142.58      139.71      3.32 o 
   6   9   4       55.75       53.00      3.30 o 
   7   9   4       47.99       49.54      7.16 o 
 -10  10   4       10.25       13.68      1.96 o 
  -9  10   4        0.14       -0.24      0.94 o 
  -8  10   4        0.01        0.13      0.55 o 
  -7  10   4       68.14       65.98      1.63 o 
  -6  10   4        2.91        2.25      0.45 o 
  -5  10   4      191.05      186.33      2.08 o 
  -4  10   4       23.17       22.87      0.66 o 
  -3  10   4       98.06       95.25      1.05 o 
  -2  10   4      112.98      118.53      1.55 o 
  -1  10   4       87.75       93.15      1.40 o 
   0  10   4        2.16        2.40      0.34 o 
   1  10   4       16.20       16.85      0.55 o 
   2  10   4       50.63       52.74      1.01 o 
   3  10   4        2.59        1.57      0.42 o 
   4  10   4       29.56       29.64      1.20 o 
   5  10   4        8.04        8.79      0.82 o 
   6  10   4       64.37       56.03      3.97 o 
  -9  11   4        1.82        2.43      1.26 o 
  -8  11   4       60.49       61.76      1.82 o 
  -7  11   4       33.51       34.27      1.36 o 
  -6  11   4       49.63       49.79      1.21 o 
  -5  11   4       11.37        9.62      0.60 o 
  -4  11   4        9.64       11.93      0.59 o 
  -3  11   4       10.97       13.25      0.51 o 
  -2  11   4      107.09      101.80      2.17 o 
  -1  11   4      110.67      110.94      2.09 o 
   0  11   4      169.51      166.50      1.60 o 
   1  11   4       22.95       23.71      0.71 o 
   2  11   4      478.44      472.72      3.87 o 
   3  11   4      150.78      148.46      1.93 o 
   4  11   4      215.94      208.87      2.78 o 
   5  11   4       58.20       57.38      2.21 o 
   6  11   4      185.39      180.07     14.57 o 
  -9  12   4      294.61      292.08      6.65 o 
  -8  12   4       34.68       33.63      2.03 o 
  -7  12   4        0.56        0.23      0.52 o 
  -6  12   4       23.49       21.87      1.00 o 
  -5  12   4       42.02       40.98      1.13 o 
  -4  12   4      284.45      278.30      3.05 o 
  -3  12   4        6.54        5.58      0.39 o 
  -2  12   4      120.83      119.77      2.21 o 
  -1  12   4      114.95      119.92      2.24 o 
   0  12   4       82.22       84.61      1.00 o 
   1  12   4      261.10      274.25      2.66 o 
   2  12   4        0.43        0.75      0.38 o 
   3  12   4       16.70       14.81      0.81 o 
   4  12   4      138.04      136.44      2.76 o 
   5  12   4        0.01       -0.67      1.30 o 
   6  12   4        0.36        1.64      2.51 o 
  -9  13   4        0.31        0.10      2.21 o 
  -8  13   4      113.45      115.40      4.10 o 
  -7  13   4      236.11      241.10      3.51 o 
  -6  13   4       30.02       26.57      1.10 o 
  -5  13   4        6.04        6.27      0.74 o 
  -4  13   4      179.24      179.75      2.24 o 
  -3  13   4       28.60       31.55      0.92 o 
  -2  13   4        0.03        0.43      0.47 o 
  -1  13   4       51.67       53.49      1.55 o 
   0  13   4      127.18      129.35      1.69 o 
   1  13   4        5.93        5.48      0.44 o 
   2  13   4      136.96      138.56      1.83 o 
   3  13   4      498.30      496.25      4.35 o 
   4  13   4        6.28        5.38      0.99 o 
   5  13   4       72.52       77.11      4.13 o 
  -8  14   4       33.44       31.94      2.58 o 
  -7  14   4       22.38       22.52      1.79 o 
  -6  14   4      380.40      385.35      4.18 o 
  -5  14   4      166.25      166.58      2.49 o 
  -4  14   4      224.11      214.54      2.82 o 
  -3  14   4        6.76        7.95      0.74 o 
  -2  14   4      148.64      155.31      2.67 o 
  -1  14   4       55.76       60.46      1.68 o 
   0  14   4       83.88       87.94      1.78 o 
   1  14   4       23.12       24.21      0.80 o 
   2  14   4      165.53      164.13      2.68 o 
   3  14   4       73.68       70.40      1.67 o 
   4  14   4       40.92       44.92      3.28 o 
   5  14   4      103.82      107.66      4.77 o 
  -8  15   4      109.98      110.48      6.67 o 
  -7  15   4       29.76       29.75      2.42 o 
  -6  15   4      118.16      119.69      2.71 o 
  -5  15   4       17.42       17.53      1.01 o 
  -4  15   4      177.57      176.81      2.40 o 
  -3  15   4      336.31      322.74      4.39 o 
  -2  15   4      437.13      424.98      6.35 o 
  -1  15   4        0.31        0.11      0.68 o 
   0  15   4       20.24       21.29      0.87 o 
   1  15   4      386.60      394.94      4.97 o 
   2  15   4       52.81       53.87      1.27 o 
   3  15   4        5.98        6.09      1.02 o 
   4  15   4       11.26       11.11      1.87 o 
  -7  16   4        0.38        1.06      1.27 o 
  -6  16   4       35.52       35.79      2.50 o 
  -5  16   4      307.68      307.23      4.60 o 
  -4  16   4      467.58      480.76      7.58 o 
  -3  16   4       37.28       37.17      2.02 o 
  -2  16   4       73.17       75.67      2.55 o 
  -1  16   4      744.70      758.75      9.71 o 
   0  16   4      188.28      188.26      4.36 o 
   1  16   4       62.69       63.23      1.69 o 
   2  16   4        4.78        4.14      0.71 o 
   3  16   4       90.70       95.99      2.97 o 
  -6  17   4       41.56       44.90      2.14 o 
  -5  17   4        3.05        3.92      0.82 o 
  -4  17   4        3.01        0.92      1.59 o 
  -3  17   4      518.99      514.34     14.67 o 
  -2  17   4      522.80      536.76     15.03 o 
  -1  17   4        3.11        4.72      1.95 o 
   0  17   4      106.77      103.45      5.90 o 
   1  17   4      433.60      421.56     13.49 o 
   2  17   4       25.53       24.93      3.80 o 
   3  17   4       64.39       61.45      2.90 o 
  -5  18   4       99.57       87.81      5.64 o 
  -4  18   4      170.32      177.88      7.80 o 
  -3  18   4      127.37      127.15      6.36 o 
  -2  18   4       79.82       87.25      5.28 o 
  -1  18   4      250.67      247.68      9.23 o 
   0  18   4      137.46      132.43      6.67 o 
   1  18   4        7.44        6.21      2.21 o 
   2  18   4       71.81       64.42      5.18 o 
  -2  19   4       45.95       49.65      4.00 o 
  -1  19   4       33.65       37.65      3.95 o 
 -12   1   5        6.13        7.85      1.83 o 
 -11   1   5        0.08       -0.76      0.76 o 
 -10   1   5       70.77       69.30      2.22 o 
  -9   1   5       27.97       25.55      1.21 o 
  -8   1   5        0.76        0.43      0.40 o 
  -7   1   5       16.15        9.64      0.50 o 
  -6   1   5      214.66      201.21      1.63 o 
  -5   1   5      179.37      192.12      1.37 o 
  -4   1   5       25.71       33.26      0.47 o 
  -3   1   5        0.12        0.62      0.15 o 
  -2   1   5     1081.48     1233.50      5.08 o 
  -1   1   5       62.51       51.08      0.59 o 
   0   1   5       40.53       44.05      0.62 o 
   1   1   5        0.48        1.03      0.20 o 
   2   1   5      218.61      232.87      1.84 o 
   3   1   5      687.36      633.24      4.55 o 
   4   1   5       25.02       21.68      0.89 o 
   5   1   5        0.05        0.74      0.54 o 
   6   1   5        1.22        0.98      0.81 o 
   7   1   5       19.64       15.94      1.93 o 
 -12   2   5        2.18        1.52      2.54 o 
 -11   2   5        3.61        3.27      1.15 o 
 -10   2   5        2.05        1.26      0.65 o 
  -9   2   5       58.06       61.06      1.79 o 
  -8   2   5       30.06       33.87      0.94 o 
  -7   2   5        0.75        0.51      0.28 o 
  -6   2   5       53.86       49.57      0.76 o 
  -5   2   5      126.13      140.45      1.16 o 
  -4   2   5       57.25       57.06      0.69 o 
  -3   2   5       69.74       80.88      0.72 o 
  -2   2   5      289.59      302.00      1.70 o 
  -1   2   5       33.27       34.91      0.70 o 
   0   2   5     2082.38     2216.41     10.08 o 
   1   2   5      396.86      387.16      2.48 o 
   2   2   5      237.29      239.56      1.87 o 
   3   2   5      202.30      215.81      2.28 o 
   4   2   5       66.75       68.58      1.35 o 
   5   2   5      747.62      745.21      6.50 o 
   6   2   5      117.69      124.97      2.75 o 
   7   2   5        2.64        2.41      1.50 o 
 -11   3   5        0.54       -0.04      1.03 o 
 -10   3   5       62.89       63.96      2.32 o 
  -9   3   5       94.35       91.60      1.84 o 
  -8   3   5        0.34        0.17      0.37 o 
  -7   3   5      240.19      218.78      1.87 o 
  -6   3   5      617.48      602.26      3.30 o 
  -5   3   5        3.96        4.06      0.27 o 
  -4   3   5       53.52       43.79      0.60 o 
  -3   3   5      547.56      557.19      2.40 o 
  -2   3   5      213.35      252.68      1.38 o 
  -1   3   5       12.19       18.88      0.35 o 
   0   3   5     1111.29     1092.66      4.80 o 
   1   3   5      476.47      463.55      2.76 o 
   2   3   5      172.33      162.44      1.55 o 
   3   3   5      189.18      181.40      1.91 o 
   4   3   5       84.35       81.13      1.54 o 
   5   3   5        7.88        8.86      0.83 o 
   6   3   5       69.46       70.34      2.19 o 
   7   3   5       52.98       49.50      3.52 o 
 -11   4   5        0.19       -0.93      1.00 o 
 -10   4   5        0.36        0.91      0.78 o 
  -9   4   5       24.16       25.96      1.66 o 
  -8   4   5       38.51       40.87      1.19 o 
  -7   4   5       96.09      101.14      1.51 o 
  -6   4   5       98.78       93.65      1.05 o 
  -5   4   5        3.26        4.92      0.29 o 
  -4   4   5      199.62      197.51      1.28 o 
  -3   4   5       69.46       56.24      0.56 o 
  -2   4   5      414.87      396.41      1.93 o 
  -1   4   5      250.70      296.49      1.59 o 
   0   4   5       11.82       20.97      0.46 o 
   1   4   5       10.52        6.21      0.32 o 
   2   4   5     1378.55     1326.22      6.73 o 
   3   4   5      546.03      528.85      4.68 o 
   4   4   5      111.18      116.30      1.85 o 
   5   4   5      141.07      141.06      2.76 o 
   6   4   5      334.25      343.35      4.77 o 
   7   4   5       46.96       56.78      3.78 o 
 -11   5   5       73.20       71.57      3.59 o 
 -10   5   5      142.24      144.64      3.16 o 
  -9   5   5      493.18      496.66      5.26 o 
  -8   5   5      400.88      387.08      3.60 o 
  -7   5   5        0.20        0.66      0.34 o 
  -6   5   5      503.53      497.93      3.00 o 
  -5   5   5     1469.04     1422.63      6.55 o 
  -4   5   5        6.70        5.38      0.25 o 
  -3   5   5      101.05      103.72      0.83 o 
  -2   5   5     2161.88     2258.15      8.83 o 
  -1   5   5        7.67        8.71      0.27 o 
   0   5   5      325.73      320.57      1.87 o 
   1   5   5       38.53       42.12      0.76 o 
   2   5   5      149.50      147.89      1.53 o 
   3   5   5        0.84        0.98      0.43 o 
   4   5   5      780.02      768.74      6.08 o 
   5   5   5      549.44      555.39      5.68 o 
   6   5   5       66.10       63.33      2.29 o 
   7   5   5        9.76       10.59      1.96 o 
 -11   6   5        0.19       -1.01      1.18 o 
 -10   6   5       31.32       31.83      1.77 o 
  -9   6   5      107.33      107.43      2.26 o 
  -8   6   5      228.41      222.82      2.86 o 
  -7   6   5      892.69      848.50      7.67 o 
  -6   6   5      161.05      148.69      1.61 o 
  -5   6   5      190.33      181.39      1.79 o 
  -4   6   5      113.78      106.46      0.90 o 
  -3   6   5      839.32      771.03      3.45 o 
  -2   6   5       57.60       61.87      0.64 o 
  -1   6   5      177.89      185.46      1.19 o 
   0   6   5     1399.27     1365.55      5.87 o 
   1   6   5      725.30      703.48      3.92 o 
   2   6   5      520.86      500.90      3.68 o 
   3   6   5      347.52      329.72      3.28 o 
   4   6   5        3.01        5.13      0.61 o 
   5   6   5       99.43       94.69      2.03 o 
   6   6   5      176.16      176.60      3.56 o 
   7   6   5       15.34        9.57      2.35 o 
 -11   7   5        9.56        9.45      1.85 o 
 -10   7   5       67.61       61.08      2.78 o 
  -9   7   5      107.72      108.00      2.44 o 
  -8   7   5      140.22      141.26      2.30 o 
  -7   7   5        6.37        6.58      0.59 o 
  -6   7   5     1216.41     1166.61      6.76 o 
  -5   7   5     3642.72     3503.71     16.63 o 
  -4   7   5       48.57       40.23      0.65 o 
  -3   7   5      462.34      486.63      2.65 o 
  -2   7   5     1584.47     1562.89      6.79 o 
  -1   7   5     1094.33     1090.65      4.96 o 
   0   7   5        6.16        4.49      0.27 o 
   1   7   5        4.53        2.51      0.31 o 
   2   7   5        2.12        4.95      0.46 o 
   3   7   5       12.51       13.67      0.81 o 
   4   7   5       20.03       20.67      1.00 o 
   5   7   5      103.32      101.59      2.40 o 
   6   7   5      111.78      114.31      6.92 o 
   7   7   5      198.35      211.01     10.26 o 
 -11   8   5      116.48      129.00      8.41 o 
 -10   8   5       72.77       75.23      2.91 o 
  -9   8   5       27.59       27.16      1.47 o 
  -8   8   5       70.83       68.69      1.73 o 
  -7   8   5      130.03      121.15      2.02 o 
  -6   8   5       64.27       65.47      1.25 o 
  -5   8   5      573.42      566.00      3.58 o 
  -4   8   5     1484.75     1435.50      7.33 o 
  -3   8   5     2440.25     2490.95     11.11 o 
  -2   8   5     1441.13     1497.61      6.76 o 
  -1   8   5       14.35       20.40      0.44 o 
   0   8   5       13.14       19.04      0.49 o 
   1   8   5      240.07      239.68      2.11 o 
   2   8   5       95.75       98.33      1.47 o 
   3   8   5       25.81       25.36      1.05 o 
   4   8   5        4.70        5.36      0.65 o 
   5   8   5      232.80      232.14      3.45 o 
   6   8   5      235.00      243.52      7.70 o 
 -10   9   5      217.98      223.42      6.06 o 
  -9   9   5      425.12      416.00      5.15 o 
  -8   9   5       69.95       71.13      1.77 o 
  -7   9   5      462.66      455.86      5.39 o 
  -6   9   5      580.18      567.03      4.54 o 
  -5   9   5      180.01      179.28      1.96 o 
  -4   9   5      921.80      914.78      6.04 o 
  -3   9   5      285.94      263.60      1.89 o 
  -2   9   5      330.01      283.33      1.84 o 
  -1   9   5      530.97      506.35      2.96 o 
   0   9   5      742.54      761.43      4.57 o 
   1   9   5       14.57       12.68      0.57 o 
   2   9   5        2.01        1.26      0.37 o 
   3   9   5      369.54      364.74      3.95 o 
   4   9   5      179.03      183.29      2.70 o 
   5   9   5       13.76       13.95      1.14 o 
   6   9   5        0.37        0.21      1.41 o 
 -10  10   5        3.13        2.90      1.44 o 
  -9  10   5      121.72      117.26      4.48 o 
  -8  10   5      801.45      796.33      7.09 o 
  -7  10   5      550.43      531.82      5.11 o 
  -6  10   5      426.26      426.16      3.96 o 
  -5  10   5        0.50        0.62      0.34 o 
  -4  10   5      118.65      117.15      1.57 o 
  -3  10   5       37.15       38.32      0.73 o 
  -2  10   5      339.50      355.84      2.50 o 
  -1  10   5      363.12      343.47      2.42 o 
   0  10   5      262.80      250.65      2.25 o 
   1  10   5      604.18      606.22      4.22 o 
   2  10   5      745.69      761.21      5.57 o 
   3  10   5      319.19      319.08      3.45 o 
   4  10   5        0.04        0.35      0.51 o 
   5  10   5       49.22       52.19      2.82 o 
   6  10   5       74.91       73.42      7.03 o 
 -10  11   5      603.01      604.22     13.10 o 
  -9  11   5      205.23      206.78      6.22 o 
  -8  11   5       26.00       27.44      1.33 o 
  -7  11   5       12.71       14.05      0.96 o 
  -6  11   5      287.21      288.04      2.93 o 
  -5  11   5       19.86       18.62      0.82 o 
  -4  11   5       21.87       21.40      0.84 o 
  -3  11   5      238.42      244.18      2.93 o 
  -2  11   5        0.07        0.47      0.25 o 
  -1  11   5      503.84      509.04      3.50 o 
   0  11   5      906.88      938.20      6.07 o 
   1  11   5      179.89      187.90      2.08 o 
   2  11   5      335.31      333.66      3.23 o 
   3  11   5      780.29      785.58      6.31 o 
   4  11   5      231.67      232.73      3.48 o 
   5  11   5      163.14      173.88      4.88 o 
   6  11   5        7.41        6.10      2.56 o 
  -9  12   5       22.19       26.46      2.36 o 
  -8  12   5      225.64      228.24      3.89 o 
  -7  12   5       84.37       89.64      2.05 o 
  -6  12   5       28.65       28.90      1.12 o 
  -5  12   5        0.57        0.61      0.39 o 
  -4  12   5      284.10      277.80      2.69 o 
  -3  12   5      390.44      379.56      3.07 o 
  -2  12   5      115.21      116.23      1.97 o 
  -1  12   5      644.83      653.17      5.73 o 
   0  12   5       78.71       82.56      1.16 o 
   1  12   5      475.27      485.70      3.88 o 
   2  12   5       86.57       87.15      1.53 o 
   3  12   5       82.25       82.05      1.82 o 
   4  12   5        5.27        7.55      1.56 o 
   5  12   5       99.53       97.52      4.82 o 
  -9  13   5        2.82        1.52      1.23 o 
  -8  13   5       38.35       37.94      2.72 o 
  -7  13   5       27.64       28.53      1.39 o 
  -6  13   5        0.40        0.29      0.46 o 
  -5  13   5      149.10      151.11      2.24 o 
  -4  13   5       74.03       73.31      1.33 o 
  -3  13   5      314.00      315.18      3.37 o 
  -2  13   5       64.15       67.27      1.98 o 
  -1  13   5      595.42      609.64      5.47 o 
   0  13   5      370.81      368.81      3.09 o 
   1  13   5      298.65      304.13      2.82 o 
   2  13   5       19.89       20.87      0.90 o 
   3  13   5      124.04      129.97      3.80 o 
   4  13   5      163.35      164.70      9.49 o 
   5  13   5        5.55        3.59      2.26 o 
  -9  14   5      312.16      286.87     11.54 o 
  -8  14   5       22.69       22.09      3.50 o 
  -7  14   5       16.77       16.96      1.83 o 
  -6  14   5        0.08       -0.07      0.46 o 
  -5  14   5       11.60       11.70      0.76 o 
  -4  14   5       12.19       11.81      0.90 o 
  -3  14   5      314.60      308.71      3.82 o 
  -2  14   5      314.81      308.64      4.62 o 
  -1  14   5        9.19        8.67      1.09 o 
   0  14   5       98.20       98.65      2.27 o 
   1  14   5       75.47       75.03      1.44 o 
   2  14   5      229.30      228.57      3.09 o 
   3  14   5        4.11        4.82      1.90 o 
   4  14   5        6.80        2.69      1.45 o 
  -8  15   5       14.92       17.59      3.18 o 
  -7  15   5       18.51       19.98      1.94 o 
  -6  15   5       34.38       34.86      2.14 o 
  -5  15   5       87.83       86.62      1.68 o 
  -4  15   5      356.80      354.03      4.78 o 
  -3  15   5        0.00       -0.21      0.62 o 
  -2  15   5       31.90       34.98      1.72 o 
  -1  15   5      119.98      121.90      2.84 o 
   0  15   5      214.09      218.58      2.56 o 
   1  15   5        8.23        8.29      0.58 o 
   2  15   5       12.70       12.23      1.02 o 
   3  15   5        3.08        3.34      1.02 o 
   4  15   5      199.06      206.65      8.62 o 
  -7  16   5       19.89       21.44      2.97 o 
  -6  16   5       29.88       30.89      1.89 o 
  -5  16   5       31.28       32.29      1.32 o 
  -4  16   5      108.68      112.22      4.35 o 
  -3  16   5       54.78       54.40      2.78 o 
  -2  16   5       80.69       78.82      3.07 o 
  -1  16   5       14.54       15.27      1.73 o 
   0  16   5       43.17       41.48      3.19 o 
   1  16   5       33.64       35.77      2.30 o 
   2  16   5        1.26        1.35      1.02 o 
   3  16   5       10.02       13.47      1.61 o 
  -6  17   5       67.01       64.14      2.18 o 
  -5  17   5        0.63        0.36      1.80 o 
  -4  17   5        0.47       -1.23      1.38 o 
  -3  17   5        7.06        7.64      2.26 o 
  -2  17   5       13.24       15.08      2.87 o 
  -1  17   5       67.47       62.68      4.82 o 
   0  17   5       11.45       10.87      2.62 o 
   1  17   5        5.87        6.46      2.46 o 
   2  17   5        5.23        6.46      2.51 o 
  -5  18   5        8.32        6.00      2.26 o 
  -4  18   5      108.42      102.58      6.15 o 
  -3  18   5        1.48        4.62      1.95 o 
  -2  18   5      117.65      115.66      6.46 o 
  -1  18   5       92.44       81.45      5.54 o 
   0  18   5       15.97       14.87      3.03 o 
   1  18   5        9.89        7.80      2.56 o 
 -12   0   6      140.17      141.12      6.10 o 
 -11   0   6      333.22      349.46      7.00 o 
 -10   0   6      495.83      509.89      9.62 o 
  -9   0   6      524.77      530.45      6.02 o 
  -8   0   6        0.01        0.43      0.49 o 
  -7   0   6     2193.28     2114.46     13.97 o 
  -6   0   6      386.38      381.28      3.49 o 
  -5   0   6     4734.01     4562.38     24.78 o 
  -4   0   6        5.20        0.29      0.25 o 
  -3   0   6     2454.00     2515.82     14.81 o 
  -2   0   6      123.94      131.64      1.42 o 
  -1   0   6      686.05      690.27      4.55 o 
   0   0   6      389.17      393.50      3.48 o 
   1   0   6       82.84       94.27      1.65 o 
   2   0   6       83.39       89.38      2.05 o 
   3   0   6       54.59       54.42      2.01 o 
   4   0   6      299.56      304.68      4.65 o 
   5   0   6       14.37       14.09      1.93 o 
   6   0   6      104.57      103.00      4.32 o 
   7   0   6        8.32        5.36      2.18 o 
 -12   1   6       99.11       97.51      3.10 o 
 -11   1   6       36.00       36.35      2.10 o 
 -10   1   6       28.75       30.40      1.50 o 
  -9   1   6      171.80      175.47      2.46 o 
  -8   1   6       55.01       65.12      1.10 o 
  -7   1   6      942.32      931.37      4.94 o 
  -6   1   6      490.23      464.34      2.76 o 
  -5   1   6      695.88      737.12      3.48 o 
  -4   1   6      805.56      859.57      3.90 o 
  -3   1   6     3971.35     3989.88     16.52 o 
  -2   1   6      199.86      206.19      1.43 o 
  -1   1   6      132.48      123.30      0.97 o 
   0   1   6      215.57      211.57      1.59 o 
   1   1   6      484.75      467.41      3.20 o 
   2   1   6      493.95      507.68      3.58 o 
   3   1   6       16.88       20.14      0.97 o 
   4   1   6        0.74        0.74      0.48 o 
   5   1   6      116.24      119.03      2.62 o 
   6   1   6      377.29      389.64      6.65 o 
   7   1   6        2.95        1.76      1.56 o 
 -12   2   6       18.80       20.16      2.18 o 
 -11   2   6      131.18      135.22      3.45 o 
 -10   2   6      558.39      547.24      5.26 o 
  -9   2   6      464.31      460.74      4.07 o 
  -8   2   6      225.12      217.03      1.99 o 
  -7   2   6       83.24       87.55      1.13 o 
  -6   2   6     1581.96     1572.55      7.30 o 
  -5   2   6      192.46      193.06      1.37 o 
  -4   2   6        5.48       10.87      0.49 o 
  -3   2   6      236.16      279.99      1.61 o 
  -2   2   6     4100.30     4121.78     17.89 o 
  -1   2   6      599.20      617.41      3.40 o 
   0   2   6        0.32        1.15      0.22 o 
   1   2   6      222.05      217.43      1.76 o 
   2   2   6        0.37        0.83      0.30 o 
   3   2   6       89.34       90.71      1.57 o 
   4   2   6      223.09      221.79      3.01 o 
   5   2   6      304.14      305.45      3.87 o 
   6   2   6        0.49       -0.22      1.17 o 
   7   2   6       18.83       19.21      3.10 o 
 -12   3   6       79.25       89.28      5.25 o 
 -11   3   6        4.41        1.96      1.03 o 
 -10   3   6       63.68       71.05      2.03 o 
  -9   3   6        3.43        3.79      0.57 o 
  -8   3   6     1146.94     1101.36      7.09 o 
  -7   3   6      250.96      237.94      2.02 o 
  -6   3   6      129.19      119.07      1.21 o 
  -5   3   6      504.20      461.10      2.52 o 
  -4   3   6     1822.72     1806.19      7.04 o 
  -3   3   6       66.57       61.52      0.64 o 
  -2   3   6      447.95      431.18      2.22 o 
  -1   3   6       78.50       75.68      0.78 o 
   0   3   6     1039.75     1000.66      5.03 o 
   1   3   6      436.92      417.02      2.78 o 
   2   3   6      331.86      301.40      2.56 o 
   3   3   6      674.77      638.45      4.86 o 
   4   3   6      132.46      138.50      3.31 o 
   5   3   6      350.62      352.54      4.46 o 
   6   3   6       40.04       42.37      3.25 o 
   7   3   6      233.34      246.51      8.78 o 
 -12   4   6      128.87      127.80      6.09 o 
 -11   4   6        0.46        0.28      1.07 o 
 -10   4   6       17.33       18.99      1.42 o 
  -9   4   6        9.08       10.87      0.78 o 
  -8   4   6        7.97        9.02      0.64 o 
  -7   4   6       99.85       95.02      1.26 o 
  -6   4   6     2012.79     1986.34      8.96 o 
  -5   4   6     1510.57     1498.27      6.55 o 
  -4   4   6     1030.22     1024.78      4.63 o 
  -3   4   6        7.99        6.94      0.28 o 
  -2   4   6      312.96      334.56      1.86 o 
  -1   4   6       33.18       36.52      0.57 o 
   0   4   6       10.00       12.45      0.45 o 
   1   4   6       17.30       13.40      0.54 o 
   2   4   6       23.79       20.74      0.74 o 
   3   4   6      287.61      290.49      3.02 o 
   4   4   6      332.27      332.25      3.83 o 
   5   4   6      841.28      825.87     11.04 o 
   6   4   6        1.81        3.41      1.13 o 
   7   4   6      146.00      157.51      9.95 o 
 -11   5   6       87.78       89.85      3.18 o 
 -10   5   6       80.48       80.11      2.42 o 
  -9   5   6       99.85       96.70      1.97 o 
  -8   5   6       18.42       17.07      0.85 o 
  -7   5   6      116.31      111.33      1.60 o 
  -6   5   6       82.13       89.15      1.16 o 
  -5   5   6       19.67       17.23      0.50 o 
  -4   5   6       83.75       83.58      0.78 o 
  -3   5   6      304.08      291.91      1.67 o 
  -2   5   6      926.59      922.73      4.01 o 
  -1   5   6       35.42       36.61      0.58 o 
   0   5   6      167.07      150.43      1.39 o 
   1   5   6      721.53      756.07      4.44 o 
   2   5   6      487.48      479.48      3.74 o 
   3   5   6       19.41       19.76      0.94 o 
   4   5   6        0.17        0.36      0.51 o 
   5   5   6      242.15      241.34      3.84 o 
   6   5   6      244.43      235.20      6.72 o 
 -11   6   6      117.22      118.01      4.59 o 
 -10   6   6        0.91        0.06      0.72 o 
  -9   6   6      100.38      103.60      2.20 o 
  -8   6   6       32.32       35.79      1.23 o 
  -7   6   6       50.90       48.60      1.14 o 
  -6   6   6      296.77      285.03      2.39 o 
  -5   6   6       18.36       16.46      0.52 o 
  -4   6   6       90.42       87.46      0.93 o 
  -3   6   6      207.44      209.22      1.45 o 
  -2   6   6        1.76        2.18      0.29 o 
  -1   6   6     1582.34     1596.08      7.15 o 
   0   6   6     1313.05     1307.88      6.53 o 
   1   6   6       61.77       71.90      1.17 o 
   2   6   6      111.00      104.58      1.60 o 
   3   6   6      126.89      125.27      2.10 o 
   4   6   6      178.39      180.75      2.76 o 
   5   6   6       67.88       67.12      2.26 o 
   6   6   6        1.09        3.57      1.49 o 
 -11   7   6       32.53       35.19      3.05 o 
 -10   7   6      117.97      119.68      3.12 o 
  -9   7   6       91.87       92.59      2.11 o 
  -8   7   6        2.52        4.50      0.59 o 
  -7   7   6        0.23        0.26      0.37 o 
  -6   7   6       57.95       53.47      1.01 o 
  -5   7   6      202.60      192.39      1.77 o 
  -4   7   6      117.80      109.18      1.25 o 
  -3   7   6      288.78      331.96      2.17 o 
  -2   7   6      123.81      148.48      1.25 o 
  -1   7   6        3.94        6.19      0.37 o 
   0   7   6      114.99      118.42      1.28 o 
   1   7   6      143.41      151.37      1.65 o 
   2   7   6      235.93      242.91      2.82 o 
   3   7   6       62.38       63.39      1.56 o 
   4   7   6        8.02        7.98      0.81 o 
   5   7   6        4.97        5.94      0.99 o 
   6   7   6        0.75        0.56      1.53 o 
 -11   8   6       51.26       52.28      3.60 o 
 -10   8   6      226.96      236.78      4.46 o 
  -9   8   6       27.88       27.11      1.46 o 
  -8   8   6       43.27       41.49      1.53 o 
  -7   8   6      248.29      245.84      2.75 o 
  -6   8   6        3.06        1.91      0.35 o 
  -5   8   6      100.37       93.36      1.23 o 
  -4   8   6        0.33        0.91      0.36 o 
  -3   8   6     1217.95     1207.62      6.52 o 
  -2   8   6       47.87       53.65      0.72 o 
  -1   8   6      241.73      252.57      1.92 o 
   0   8   6      249.70      251.57      2.09 o 
   1   8   6      176.14      172.24      1.92 o 
   2   8   6      956.32      953.21      7.12 o 
   3   8   6      183.07      180.28      2.78 o 
   4   8   6        0.35        0.71      0.58 o 
   5   8   6       45.47       43.28      3.63 o 
   6   8   6       30.13       29.01      3.32 o 
 -10   9   6       18.56       18.55      2.20 o 
  -9   9   6      213.21      215.99      3.52 o 
  -8   9   6      391.16      381.91      4.32 o 
  -7   9   6       13.43       13.87      0.96 o 
  -6   9   6       14.38       14.73      0.70 o 
  -5   9   6        6.15        6.95      0.49 o 
  -4   9   6       38.57       38.62      0.80 o 
  -3   9   6       50.66       48.58      0.80 o 
  -2   9   6      123.32      122.89      1.31 o 
  -1   9   6      230.15      222.58      1.85 o 
   0   9   6      132.74      135.98      1.50 o 
   1   9   6       22.13       24.22      0.85 o 
   2   9   6      195.25      195.59      2.37 o 
   3   9   6       14.36       15.90      0.94 o 
   4   9   6       92.39       97.70      2.06 o 
   5   9   6       19.47       19.40      2.17 o 
 -10  10   6       19.34       21.11      2.33 o 
  -9  10   6        4.33        4.44      1.03 o 
  -8  10   6      161.81      162.06      3.07 o 
  -7  10   6        0.18        0.27      0.49 o 
  -6  10   6        1.38        1.90      0.44 o 
  -5  10   6       18.10       18.04      0.76 o 
  -4  10   6        0.11        0.76      0.29 o 
  -3  10   6      164.79      160.02      1.67 o 
  -2  10   6       50.94       46.32      0.89 o 
  -1  10   6        0.77        0.99      0.28 o 
   0  10   6        8.10        8.31      0.52 o 
   1  10   6       29.42       32.17      0.89 o 
   2  10   6      205.88      200.43      2.53 o 
   3  10   6       39.37       40.42      1.48 o 
   4  10   6       19.29       21.36      1.48 o 
   5  10   6       22.04       23.43      2.79 o 
 -10  11   6        0.06       -0.63      1.19 o 
  -9  11   6        0.86        0.83      0.96 o 
  -8  11   6        4.68        4.88      0.75 o 
  -7  11   6        0.11       -0.15      0.46 o 
  -6  11   6      197.76      189.90      2.48 o 
  -5  11   6       66.65       65.83      1.31 o 
  -4  11   6       19.93       22.13      0.81 o 
  -3  11   6      107.92      119.07      1.41 o 
  -2  11   6       33.17       38.66      1.15 o 
  -1  11   6      323.22      330.39      3.13 o 
   0  11   6       57.40       56.07      1.08 o 
   1  11   6       10.41       10.02      0.66 o 
   2  11   6        8.36        8.45      0.70 o 
   3  11   6       40.89       43.42      1.58 o 
   4  11   6       99.31       98.12      3.93 o 
   5  11   6      119.29      126.84      8.26 o 
  -9  12   6        2.38        1.34      1.36 o 
  -8  12   6       33.82       34.63      1.80 o 
  -7  12   6      157.79      158.61      2.74 o 
  -6  12   6       74.22       70.97      1.54 o 
  -5  12   6       58.44       58.22      1.25 o 
  -4  12   6        0.64        0.90      0.30 o 
  -3  12   6      260.58      253.28      2.46 o 
  -2  12   6        1.97        2.00      0.32 o 
  -1  12   6        8.25        9.63      0.51 o 
   0  12   6        4.17        4.70      0.48 o 
   1  12   6       78.57       79.49      1.42 o 
   2  12   6      369.19      375.80      3.83 o 
   3  12   6       75.92       75.26      2.99 o 
   4  12   6       62.32       55.09      4.08 o 
  -9  13   6       22.83       25.77      2.48 o 
  -8  13   6       37.62       33.61      2.58 o 
  -7  13   6      112.42      106.16      2.27 o 
  -6  13   6        5.85        6.09      0.65 o 
  -5  13   6       22.71       22.98      0.92 o 
  -4  13   6        4.51        4.33      0.44 o 
  -3  13   6      197.87      196.75      2.56 o 
  -2  13   6       20.75       21.83      0.83 o 
  -1  13   6        4.29        4.31      0.55 o 
   0  13   6      153.30      156.16      2.09 o 
   1  13   6      192.48      194.20      2.72 o 
   2  13   6      165.76      162.70      2.35 o 
   3  13   6       22.25       24.25      2.64 o 
   4  13   6       26.47       26.91      2.98 o 
  -9  14   6      257.89      269.22     10.82 o 
  -8  14   6       14.96       13.50      1.83 o 
  -7  14   6       65.51       65.53      3.45 o 
  -6  14   6       51.96       50.63      1.46 o 
  -5  14   6       45.03       46.36      1.62 o 
  -4  14   6        0.59        2.52      0.81 o 
  -3  14   6       28.49       31.19      1.23 o 
  -2  14   6       49.46       46.83      2.06 o 
  -1  14   6      291.27      291.14      3.45 o 
   0  14   6      238.08      233.44      2.73 o 
   1  14   6        1.80        2.33      0.51 o 
   2  14   6       16.74       18.78      2.20 o 
   3  14   6       63.10       70.59      3.88 o 
   4  14   6       17.15       20.11      3.44 o 
  -8  15   6      189.92      187.86      5.91 o 
  -7  15   6       65.84       67.95      2.99 o 
  -6  15   6        1.17        1.33      0.64 o 
  -5  15   6      100.35       98.45      3.01 o 
  -4  15   6      172.07      172.18      2.50 o 
  -3  15   6      108.91      108.18      2.77 o 
  -2  15   6      271.58      273.59      4.60 o 
  -1  15   6        5.74        6.81      1.03 o 
   0  15   6       11.16       10.54      0.92 o 
   1  15   6      172.45      174.90      5.66 o 
   2  15   6       45.24       47.98      2.19 o 
   3  15   6       12.93       13.60      2.01 o 
  -7  16   6       30.14       25.64      2.12 o 
  -6  16   6      418.75      418.00      6.57 o 
  -5  16   6      144.55      139.64      4.26 o 
  -4  16   6      160.16      162.95      8.00 o 
  -3  16   6       58.77       57.47      3.56 o 
  -2  16   6      258.33      266.76      7.36 o 
  -1  16   6      137.83      138.89      7.44 o 
   0  16   6       58.78       62.70      3.40 o 
   1  16   6        9.45       14.72      2.87 o 
   2  16   6        1.50        1.31      0.79 o 
  -5  17   6       73.59       72.32      5.54 o 
  -4  17   6      212.31      198.39      8.98 o 
  -3  17   6       72.42       62.37      5.03 o 
  -2  17   6       70.70       71.91      5.39 o 
  -1  17   6        0.61       -0.26      1.64 o 
   0  17   6       61.12       63.50      5.28 o 
  -5  18   6      155.46      147.10      7.80 o 
  -4  18   6       38.01       43.96      4.82 o 
  -3  18   6        2.10        2.92      1.95 o 
  -2  18   6      106.79      110.63      6.67 o 
  -1  18   6      212.70      204.50      9.28 o 
   0  18   6      103.65      104.22      6.72 o 
 -12   1   7       10.54       10.90      1.47 o 
 -11   1   7      155.50      158.71      3.06 o 
 -10   1   7        4.30        3.86      0.66 o 
  -9   1   7        7.29        6.48      0.58 o 
  -8   1   7        0.08        0.12      0.30 o 
  -7   1   7       44.22       46.91      0.86 o 
  -6   1   7      188.68      192.10      1.51 o 
  -5   1   7      392.42      398.01      2.25 o 
  -4   1   7      703.68      649.26      3.20 o 
  -3   1   7      139.24      142.70      1.18 o 
  -2   1   7      354.64      345.78      2.15 o 
  -1   1   7      101.62      102.11      1.10 o 
   0   1   7      876.93      860.54      4.88 o 
   1   1   7        0.46        0.41      0.29 o 
   2   1   7       64.77       59.65      1.28 o 
   3   1   7        4.57        4.82      0.67 o 
   4   1   7       10.69        9.12      0.99 o 
   5   1   7       49.77       50.03      2.73 o 
   6   1   7        3.62        2.49      1.52 o 
 -12   2   7       22.32       23.62      2.24 o 
 -11   2   7        6.59        6.47      1.25 o 
 -10   2   7        0.01        0.24      0.50 o 
  -9   2   7        7.61        5.28      0.64 o 
  -8   2   7      307.37      292.14      2.51 o 
  -7   2   7       10.65       10.89      0.49 o 
  -6   2   7      721.90      688.38      3.65 o 
  -5   2   7      216.29      205.24      1.50 o 
  -4   2   7      293.59      286.82      1.84 o 
  -3   2   7      471.51      500.07      2.68 o 
  -2   2   7     1883.08     1904.00      8.23 o 
  -1   2   7      722.83      721.58      4.30 o 
   0   2   7      147.94      124.78      1.43 o 
   1   2   7      164.97      163.90      1.77 o 
   2   2   7      176.11      174.36      2.11 o 
   3   2   7       16.03       13.05      0.99 o 
   4   2   7       53.29       48.94      1.80 o 
   5   2   7       12.17       13.97      1.40 o 
   6   2   7        0.03       -0.32      1.28 o 
 -12   3   7       70.53       72.53      3.75 o 
 -11   3   7      256.45      247.89      8.11 o 
 -10   3   7      109.31      112.59      2.15 o 
  -9   3   7       10.37        8.88      0.72 o 
  -8   3   7       42.45       46.91      1.17 o 
  -7   3   7       95.55       94.66      1.23 o 
  -6   3   7       23.05       20.23      0.59 o 
  -5   3   7      126.93      117.74      1.12 o 
  -4   3   7      217.90      197.16      1.40 o 
  -3   3   7       33.44       30.66      0.54 o 
  -2   3   7       12.94       11.99      0.40 o 
  -1   3   7      300.09      309.07      2.28 o 
   0   3   7      245.14      240.94      2.07 o 
   1   3   7      137.76      135.93      1.67 o 
   2   3   7       40.95       41.24      1.11 o 
   3   3   7      254.85      246.82      3.98 o 
   4   3   7       69.34       68.35      2.08 o 
   5   3   7       79.86       80.14      2.75 o 
   6   3   7       58.53       52.41      3.76 o 
 -12   4   7       20.86       23.87      2.69 o 
 -11   4   7       63.37       66.36      2.79 o 
 -10   4   7      252.62      250.75      3.63 o 
  -9   4   7       56.11       56.77      1.50 o 
  -8   4   7       46.24       42.97      1.18 o 
  -7   4   7      543.91      508.39      3.32 o 
  -6   4   7      325.40      284.89      2.11 o 
  -5   4   7      445.14      415.56      2.49 o 
  -4   4   7      318.44      304.47      1.88 o 
  -3   4   7     1413.62     1327.85      5.84 o 
  -2   4   7       81.85       75.70      0.86 o 
  -1   4   7       21.73       28.56      0.72 o 
   0   4   7      560.94      519.66      3.51 o 
   1   4   7      596.65      570.30      4.05 o 
   2   4   7        5.61        4.57      0.54 o 
   3   4   7        5.82        5.57      0.78 o 
   4   4   7       28.15       29.14      1.53 o 
   5   4   7      212.70      205.79      4.24 o 
   6   4   7      107.65      109.89      4.62 o 
 -11   5   7        6.24        7.36      1.29 o 
 -10   5   7       73.22       71.60      2.20 o 
  -9   5   7        2.63        2.55      0.55 o 
  -8   5   7        3.42        4.40      0.50 o 
  -7   5   7      137.78      130.67      1.69 o 
  -6   5   7     1100.59     1053.45      5.34 o 
  -5   5   7     1376.00     1316.34      6.09 o 
  -4   5   7        2.91        5.12      0.37 o 
  -3   5   7       15.20       12.90      0.41 o 
  -2   5   7      721.31      695.89      3.65 o 
  -1   5   7      197.60      195.08      1.71 o 
   0   5   7      239.06      237.30      2.19 o 
   1   5   7      213.11      227.34      2.44 o 
   2   5   7        0.90        1.60      0.44 o 
   3   5   7        0.49        1.21      0.54 o 
   4   5   7      214.18      209.54      3.48 o 
   5   5   7      187.17      184.78      4.55 o 
   6   5   7        9.64       14.14      2.17 o 
 -11   6   7        8.34       10.02      1.63 o 
 -10   6   7      113.15      114.09      2.88 o 
  -9   6   7       73.30       73.11      1.69 o 
  -8   6   7      245.48      236.89      2.61 o 
  -7   6   7      113.25      107.53      1.60 o 
  -6   6   7       57.67       54.83      1.00 o 
  -5   6   7      418.89      410.21      2.74 o 
  -4   6   7      995.04      958.36      4.76 o 
  -3   6   7     1558.59     1466.55      6.94 o 
  -2   6   7      143.89      137.14      1.28 o 
  -1   6   7       67.54       78.91      1.01 o 
   0   6   7      183.86      171.43      1.96 o 
   1   6   7       51.74       52.82      1.31 o 
   2   6   7      234.60      230.79      2.62 o 
   3   6   7       64.83       65.49      1.76 o 
   4   6   7      401.94      388.42      4.96 o 
   5   6   7       52.18       52.81      3.47 o 
   6   6   7      149.93      162.95      9.90 o 
 -11   7   7      358.12      365.60      8.26 o 
 -10   7   7      281.92      288.03      4.57 o 
  -9   7   7      272.82      263.15      3.63 o 
  -8   7   7      356.52      357.48      3.50 o 
  -7   7   7      470.31      471.88      3.81 o 
  -6   7   7      544.73      537.02      3.78 o 
  -5   7   7      666.62      631.20      3.88 o 
  -4   7   7        7.14        9.58      0.57 o 
  -3   7   7     1673.47     1585.07      8.14 o 
  -2   7   7      606.49      569.15      3.75 o 
  -1   7   7        4.04        3.43      0.35 o 
   0   7   7        7.92       10.91      0.57 o 
   1   7   7       31.72       34.85      1.00 o 
   2   7   7        1.97        2.24      0.52 o 
   3   7   7        0.08        0.74      0.53 o 
   4   7   7      419.58      423.93      5.26 o 
   5   7   7      315.71      319.75      9.14 o 
 -11   8   7       76.05       78.26      4.11 o 
 -10   8   7        1.56        1.75      0.98 o 
  -9   8   7      396.29      398.24      4.94 o 
  -8   8   7      397.16      393.96      4.15 o 
  -7   8   7      778.69      752.08      5.53 o 
  -6   8   7      293.35      296.16      2.56 o 
  -5   8   7      263.84      257.10      2.18 o 
  -4   8   7      231.09      235.90      2.05 o 
  -3   8   7      112.21      118.78      1.30 o 
  -2   8   7       19.00       26.20      0.66 o 
  -1   8   7      410.23      395.53      3.19 o 
   0   8   7      350.89      346.73      2.84 o 
   1   8   7      767.93      768.54      5.21 o 
   2   8   7      468.64      476.24      5.34 o 
   3   8   7       56.17       56.66      1.64 o 
   4   8   7       32.79       32.52      2.09 o 
   5   8   7       54.83       60.29      4.43 o 
 -11   9   7      217.01      225.99     10.21 o 
 -10   9   7      357.68      359.06      6.81 o 
  -9   9   7      384.54      376.66      4.78 o 
  -8   9   7       51.37       51.99      1.78 o 
  -7   9   7      228.43      228.73      2.99 o 
  -6   9   7      632.12      619.40      4.41 o 
  -5   9   7      194.28      184.55      1.88 o 
  -4   9   7        0.67        2.35      0.38 o 
  -3   9   7       47.62       47.59      0.85 o 
  -2   9   7      190.16      192.09      2.13 o 
  -1   9   7      766.43      774.06      5.46 o 
   0   9   7      291.39      308.90      2.76 o 
   1   9   7       28.23       26.03      0.96 o 
   2   9   7       11.09       10.13      0.78 o 
   3   9   7      375.26      368.69      4.34 o 
   4   9   7       60.04       60.92      3.30 o 
   5   9   7        8.30        9.26      2.11 o 
 -10  10   7       78.96       81.14      4.23 o 
  -9  10   7        2.75        3.27      0.82 o 
  -8  10   7      280.83      283.72      3.63 o 
  -7  10   7      140.74      141.44      2.31 o 
  -6  10   7       84.06       85.27      3.22 o 
  -5  10   7       20.14       18.72      0.67 o 
  -4  10   7      971.99      948.38      6.02 o 
  -3  10   7     1008.26     1027.10      6.77 o 
  -2  10   7      544.87      555.92      4.42 o 
  -1  10   7        2.21        3.08      0.41 o 
   0  10   7       38.73       41.96      1.10 o 
   1  10   7      210.82      209.64      2.42 o 
   2  10   7       15.69       17.59      0.95 o 
   3  10   7        5.26        6.32      0.76 o 
   4  10   7        0.01        0.18      1.34 o 
   5  10   7      223.85      222.70      9.39 o 
 -10  11   7      288.43      287.50      6.86 o 
  -9  11   7       24.76       26.59      1.82 o 
  -8  11   7      227.03      235.91      3.27 o 
  -7  11   7       99.45       98.98      2.13 o 
  -6  11   7      376.46      364.90      4.43 o 
  -5  11   7      117.78      122.70      1.63 o 
  -4  11   7      300.19      302.71      2.89 o 
  -3  11   7      216.82      218.71      2.86 o 
  -2  11   7      173.44      173.64      1.99 o 
  -1  11   7      367.36      367.55      3.62 o 
   0  11   7      637.23      639.16      5.13 o 
   1  11   7       13.36       13.60      0.81 o 
   2  11   7      466.29      462.84      4.87 o 
   3  11   7      362.74      370.25     13.79 o 
   4  11   7       28.69       28.77      4.72 o 
  -9  12   7      330.43      305.29      7.17 o 
  -8  12   7      353.99      343.33      4.74 o 
  -7  12   7       44.26       43.85      1.39 o 
  -6  12   7      103.39       99.54      1.74 o 
  -5  12   7        0.57        0.98      0.37 o 
  -4  12   7       86.95       86.38      1.43 o 
  -3  12   7       35.39       36.14      0.86 o 
  -2  12   7      167.82      164.45      2.25 o 
  -1  12   7       45.59       46.95      1.08 o 
   0  12   7      336.41      334.15      3.56 o 
   1  12   7      245.68      245.94      3.08 o 
   2  12   7      317.82      318.33      4.76 o 
   3  12   7       43.44       37.66      3.37 o 
   4  12   7      117.16      103.20      6.98 o 
  -9  13   7       18.08       17.78      2.48 o 
  -8  13   7      125.48      126.04      4.74 o 
  -7  13   7       53.84       54.95      1.55 o 
  -6  13   7       14.27       14.21      0.82 o 
  -5  13   7      110.36      109.41      1.79 o 
  -4  13   7      155.72      158.30      2.20 o 
  -3  13   7        4.67        4.44      0.53 o 
  -2  13   7       99.17       98.60      1.61 o 
  -1  13   7      460.11      458.28      5.40 o 
   0  13   7      308.02      315.28      3.92 o 
   1  13   7       36.86       39.56      1.24 o 
   2  13   7      267.84      262.47      7.26 o 
   3  13   7      149.72      165.34      6.02 o 
  -9  14   7      118.18      112.89      6.67 o 
  -8  14   7       70.05       69.02      3.57 o 
  -7  14   7       29.79       28.91      2.35 o 
  -6  14   7       87.30       83.86      1.84 o 
  -5  14   7      305.64      300.16      3.18 o 
  -4  14   7       10.50       11.60      0.81 o 
  -3  14   7      130.86      135.38      2.00 o 
  -2  14   7       49.39       48.55      1.60 o 
  -1  14   7       82.23       81.86      2.05 o 
   0  14   7        0.06        0.28      0.50 o 
   1  14   7      272.01      273.10      4.53 o 
   2  14   7      234.35      230.82      6.58 o 
   3  14   7       49.95       54.37      5.08 o 
  -8  15   7       34.91       35.43      2.94 o 
  -7  15   7        0.95        1.63      0.85 o 
  -6  15   7       12.59       10.56      1.47 o 
  -5  15   7      221.80      225.11      3.60 o 
  -4  15   7        2.42        1.96      0.56 o 
  -3  15   7       49.72       49.10      2.51 o 
  -2  15   7       27.00       27.54      1.96 o 
  -1  15   7      372.19      373.69      4.82 o 
   0  15   7       65.66       67.64      2.56 o 
   1  15   7       36.62       40.53      2.51 o 
   2  15   7        7.34        5.78      1.19 o 
  -7  16   7       61.19       59.19      3.69 o 
  -6  16   7       21.13       19.96      1.23 o 
  -5  16   7       29.11       30.68      2.82 o 
  -4  16   7       29.72       30.20      4.72 o 
  -3  16   7        4.26        4.34      1.47 o 
  -2  16   7       24.45       32.29      2.85 o 
  -1  16   7        0.04       -1.03      1.59 o 
   0  16   7       10.19       11.23      2.77 o 
   1  16   7       36.56       34.73      2.01 o 
  -5  17   7        3.05        2.41      2.05 o 
  -4  17   7       51.60       55.96      5.59 o 
  -3  17   7       15.73       14.46      3.13 o 
  -2  17   7       11.55       13.18      3.03 o 
  -4  18   7      162.05      179.16      8.82 o 
  -3  18   7        7.33       11.18      3.03 o 
  -2  18   7        8.39        9.80      2.77 o 
 -12   0   8      230.23      236.61      8.25 o 
 -11   0   8     1151.66     1155.43     12.16 o 
 -10   0   8     1250.39     1247.99     12.34 o 
  -9   0   8       52.26       47.25      1.62 o 
  -8   0   8       14.94       13.35      0.93 o 
  -7   0   8      252.09      264.50      3.35 o 
  -6   0   8        1.62        1.37      0.38 o 
  -5   0   8      187.54      166.45      1.94 o 
  -4   0   8       64.81       85.65      1.37 o 
  -3   0   8      736.55      763.41      5.23 o 
  -2   0   8      759.31      768.85      5.51 o 
  -1   0   8     1564.01     1542.69     10.59 o 
   0   0   8       11.64       12.98      0.97 o 
   1   0   8       73.77       65.33      1.88 o 
   2   0   8       20.25       21.23      1.36 o 
   3   0   8      154.02      158.99      6.47 o 
   4   0   8       86.86       82.49      3.78 o 
   5   0   8      307.21      329.70      9.68 o 
 -12   1   8      160.64      163.30      3.95 o 
 -11   1   8       27.51       30.31      1.58 o 
 -10   1   8       29.78       29.75      1.19 o 
  -9   1   8      146.38      147.93      1.90 o 
  -8   1   8      185.93      185.16      2.02 o 
  -7   1   8      498.80      469.48      3.15 o 
  -6   1   8      782.76      728.65      4.16 o 
  -5   1   8       93.13      106.26      1.09 o 
  -4   1   8      973.91      979.11      4.44 o 
  -3   1   8     2830.13     2792.89     11.19 o 
  -2   1   8        2.07        3.14      0.28 o 
  -1   1   8      779.60      740.39      4.59 o 
   0   1   8      918.70      895.64      5.44 o 
   1   1   8      414.66      399.14      3.59 o 
   2   1   8        0.08        0.10      0.44 o 
   3   1   8       70.20       71.37      2.11 o 
   4   1   8       14.22       14.02      1.44 o 
   5   1   8       14.40       15.67      2.27 o 
 -12   2   8       50.82       47.17      3.04 o 
 -11   2   8      251.17      245.76      4.02 o 
 -10   2   8      104.82      108.11      1.88 o 
  -9   2   8        3.07        2.67      0.50 o 
  -8   2   8      165.92      168.59      1.81 o 
  -7   2   8      718.59      702.38      3.89 o 
  -6   2   8      982.21      956.60      4.87 o 
  -5   2   8      881.81      842.40      4.31 o 
  -4   2   8      398.51      379.34      2.37 o 
  -3   2   8       21.39       21.27      0.59 o 
  -2   2   8      245.64      249.01      1.95 o 
  -1   2   8      126.82      129.13      1.50 o 
   0   2   8       56.94       59.82      1.07 o 
   1   2   8       30.19       29.00      1.22 o 
   2   2   8       35.45       33.10      1.23 o 
   3   2   8       62.24       63.77      1.97 o 
   4   2   8      327.36      329.70      5.01 o 
   5   2   8       98.85       99.51      4.32 o 
 -12   3   8       43.96       47.25      3.04 o 
 -11   3   8      156.51      157.15      4.09 o 
 -10   3   8       34.12       31.74      1.29 o 
  -9   3   8       85.50       81.04      1.58 o 
  -8   3   8      228.01      219.11      2.15 o 
  -7   3   8      228.21      222.55      1.90 o 
  -6   3   8        4.48        7.30      0.40 o 
  -5   3   8      133.86      145.16      1.34 o 
  -4   3   8     1447.43     1454.51      6.62 o 
  -3   3   8      470.26      441.63      2.75 o 
  -2   3   8     1438.35     1426.16      6.89 o 
  -1   3   8       36.79       35.85      0.85 o 
   0   3   8      230.42      229.05      2.27 o 
   1   3   8      144.35      148.56      1.88 o 
   2   3   8      316.86      315.73      3.80 o 
   3   3   8       94.80       96.37      2.59 o 
   4   3   8      256.37      263.61      4.41 o 
   5   3   8      151.66      156.81      6.56 o 
 -12   4   8       29.40       27.33      2.41 o 
 -11   4   8       37.72       35.43      1.79 o 
 -10   4   8      113.93      114.54      2.29 o 
  -9   4   8      213.80      217.22      2.87 o 
  -8   4   8        6.11        6.25      0.55 o 
  -7   4   8       29.28       26.79      0.75 o 
  -6   4   8      653.73      645.45      3.72 o 
  -5   4   8      149.03      148.53      1.45 o 
  -4   4   8        0.85        4.10      0.41 o 
  -3   4   8       78.81       73.76      0.96 o 
  -2   4   8     1035.14     1003.14      5.33 o 
  -1   4   8      164.17      166.12      1.79 o 
   0   4   8      891.93      905.78      5.93 o 
   1   4   8       43.25       43.61      1.31 o 
   2   4   8       18.11       15.93      1.08 o 
   3   4   8      127.65      126.17      2.84 o 
   4   4   8      130.02      131.41      3.47 o 
   5   4   8       14.38       16.37      3.60 o 
 -12   5   8       48.23       61.37      4.96 o 
 -11   5   8       84.23       87.13      3.13 o 
 -10   5   8        3.49        2.67      0.72 o 
  -9   5   8       56.56       55.71      1.60 o 
  -8   5   8      553.37      552.41      4.27 o 
  -7   5   8      101.15      108.42      1.51 o 
  -6   5   8       60.80       58.72      0.92 o 
  -5   5   8       46.63       40.96      0.81 o 
  -4   5   8      137.12      145.12      1.40 o 
  -3   5   8       24.67       30.08      0.73 o 
  -2   5   8      152.94      167.63      1.57 o 
  -1   5   8       65.52       62.92      1.17 o 
   0   5   8      255.74      257.08      2.93 o 
   1   5   8     1028.42     1027.02      7.38 o 
   2   5   8      594.61      566.52      5.53 o 
   3   5   8       20.30       20.68      1.50 o 
   4   5   8       63.25       63.66      2.59 o 
   5   5   8      194.23      200.77      6.12 o 
 -11   6   8       16.13       17.96      1.93 o 
 -10   6   8       52.01       49.64      1.99 o 
  -9   6   8       94.89       94.34      1.81 o 
  -8   6   8       34.18       31.32      1.09 o 
  -7   6   8      119.85      124.47      1.64 o 
  -6   6   8      151.61      158.53      1.69 o 
  -5   6   8      173.66      175.01      1.76 o 
  -4   6   8      114.77      105.90      1.25 o 
  -3   6   8       60.71       57.10      0.91 o 
  -2   6   8       20.42       22.02      0.72 o 
  -1   6   8      405.29      410.63      3.26 o 
   0   6   8       14.52       15.01      0.79 o 
   1   6   8        0.00        0.53      0.43 o 
   2   6   8      114.28      115.13      2.65 o 
   3   6   8      589.74      591.33      7.39 o 
   4   6   8       79.37       78.30      3.40 o 
   5   6   8        0.26       -0.34      1.29 o 
 -11   7   8       10.26       13.90      2.71 o 
 -10   7   8        3.65        4.90      0.89 o 
  -9   7   8      198.87      201.71      2.84 o 
  -8   7   8       33.12       35.96      1.17 o 
  -7   7   8      114.93      114.75      1.70 o 
  -6   7   8       92.46       91.52      1.32 o 
  -5   7   8      222.20      212.50      1.99 o 
  -4   7   8       61.17       54.37      0.94 o 
  -3   7   8      162.63      186.12      1.84 o 
  -2   7   8        5.26        4.90      0.44 o 
  -1   7   8        3.05        5.50      0.47 o 
   0   7   8        1.60        0.99      0.38 o 
   1   7   8      102.30      104.02      1.79 o 
   2   7   8       15.04       14.35      1.01 o 
   3   7   8        9.26        9.10      1.11 o 
   4   7   8        5.88        7.62      1.65 o 
 -11   8   8       12.71       14.64      2.13 o 
 -10   8   8       28.64       32.48      2.32 o 
  -9   8   8        3.90        3.39      0.69 o 
  -8   8   8       25.27       27.27      1.00 o 
  -7   8   8      135.40      136.40      2.26 o 
  -6   8   8       26.13       22.57      0.80 o 
  -5   8   8       50.69       47.21      0.97 o 
  -4   8   8        2.94        1.96      0.33 o 
  -3   8   8      130.97      144.90      1.65 o 
  -2   8   8       55.74       50.28      1.02 o 
  -1   8   8      252.39      256.73      3.29 o 
   0   8   8      153.40      148.15      1.92 o 
   1   8   8        0.02        0.65      0.45 o 
   2   8   8      145.11      140.04      2.51 o 
   3   8   8        0.07       -0.61      0.61 o 
   4   8   8        0.20        0.04      1.31 o 
 -11   9   8        3.77        2.43      1.72 o 
 -10   9   8        0.01        0.60      1.06 o 
  -9   9   8        0.94        1.69      0.63 o 
  -8   9   8        0.69        0.39      0.50 o 
  -7   9   8       39.68       38.19      1.31 o 
  -6   9   8       36.71       33.46      1.00 o 
  -5   9   8      187.10      177.19      1.94 o 
  -4   9   8       32.42       34.81      0.83 o 
  -3   9   8        8.63       10.21      0.54 o 
  -2   9   8       72.56       72.77      1.27 o 
  -1   9   8        0.46        0.50      0.35 o 
   0   9   8       16.22       17.11      0.82 o 
   1   9   8       84.36       82.14      1.79 o 
   2   9   8        0.48        0.28      0.54 o 
   3   9   8       75.97       78.13      3.50 o 
   4   9   8       22.00       24.37      3.44 o 
 -10  10   8        4.10        3.98      1.52 o 
  -9  10   8        0.15        1.25      0.73 o 
  -8  10   8       22.88       20.28      1.07 o 
  -7  10   8        0.60        0.77      0.52 o 
  -6  10   8      115.09      115.88      1.64 o 
  -5  10   8       51.17       47.88      1.08 o 
  -4  10   8       24.18       22.75      0.75 o 
  -3  10   8       58.58       57.54      1.14 o 
  -2  10   8       68.23       66.35      1.29 o 
  -1  10   8       31.58       35.41      1.16 o 
   0  10   8       30.93       29.02      1.17 o 
   1  10   8       15.09       16.60      0.96 o 
   2  10   8        0.97        0.62      0.57 o 
   3  10   8       14.05       17.68      1.73 o 
   4  10   8       51.14       54.11      5.08 o 
 -10  11   8       14.26       17.13      2.83 o 
  -9  11   8       11.73       11.17      1.81 o 
  -8  11   8      172.21      169.97      2.81 o 
  -7  11   8       38.04       35.57      1.24 o 
  -6  11   8      512.63      510.39      4.61 o 
  -5  11   8        8.41        7.57      0.58 o 
  -4  11   8        3.53        4.41      0.54 o 
  -3  11   8      462.73      460.48      4.14 o 
  -2  11   8       56.47       54.49      1.32 o 
  -1  11   8      122.95      122.71      2.11 o 
   0  11   8      170.62      169.24      2.55 o 
   1  11   8      170.27      171.43      3.14 o 
   2  11   8       14.42       14.89      1.75 o 
   3  11   8        4.61        4.61      1.74 o 
  -9  12   8       17.99       19.23      2.49 o 
  -8  12   8        3.65        3.54      0.89 o 
  -7  12   8       58.12       62.61      1.49 o 
  -6  12   8        0.05        0.00      0.43 o 
  -5  12   8       11.10       11.04      0.69 o 
  -4  12   8       51.15       51.73      1.09 o 
  -3  12   8        1.54        2.34      0.40 o 
  -2  12   8       55.44       52.41      1.33 o 
  -1  12   8      212.15      210.14      3.16 o 
   0  12   8       17.99       19.68      1.01 o 
   1  12   8       46.51       40.72      2.33 o 
   2  12   8       40.14       38.15      3.46 o 
   3  12   8        0.04        0.15      2.49 o 
  -9  13   8       32.23       32.52      2.67 o 
  -8  13   8       66.29       65.06      3.31 o 
  -7  13   8       15.04       15.21      1.01 o 
  -6  13   8       21.21       21.92      0.99 o 
  -5  13   8        3.21        3.35      0.49 o 
  -4  13   8      512.64      504.64      5.32 o 
  -3  13   8      631.36      634.91      5.52 o 
  -2  13   8       54.22       56.20      1.56 o 
  -1  13   8        2.22        2.48      0.54 o 
   0  13   8      124.99      126.54      2.97 o 
   1  13   8        6.97        6.87      1.27 o 
   2  13   8       77.47       70.23      4.72 o 
  -8  14   8       64.02       62.60      7.47 o 
  -7  14   8       42.01       43.65      2.09 o 
  -6  14   8      375.32      371.19      4.69 o 
  -5  14   8       68.13       67.61      1.37 o 
  -4  14   8        0.04        0.46      0.46 o 
  -3  14   8       11.26       11.25      0.78 o 
  -2  14   8      113.69      119.04      2.38 o 
  -1  14   8       24.03       26.06      1.66 o 
   0  14   8        2.36        1.53      0.82 o 
   1  14   8        2.91        4.46      1.07 o 
   2  14   8       30.57       28.72      3.80 o 
  -8  15   8      185.45      173.77      7.28 o 
  -7  15   8      125.83      119.83      3.78 o 
  -6  15   8       11.32       13.48      2.52 o 
  -5  15   8       60.63       62.27      2.84 o 
  -4  15   8       80.34       83.28      2.24 o 
  -3  15   8        9.45        8.72      2.51 o 
  -2  15   8        0.38        1.15      1.49 o 
  -1  15   8       18.83       18.31      3.33 o 
   0  15   8       47.20       47.97      2.55 o 
   1  15   8      207.32      224.51      6.11 o 
  -6  16   8       84.34       96.32      6.10 o 
  -5  16   8       39.00       37.13      4.31 o 
  -4  16   8       15.87       16.21      3.08 o 
  -3  16   8      286.98      297.02     10.62 o 
  -2  16   8       50.32       56.83      5.33 o 
  -1  16   8       32.42       21.08      3.59 o 
   0  16   8      158.00      176.08      8.41 o 
 -12   1   9       78.56       75.61      3.40 o 
 -11   1   9       71.95       76.69      2.38 o 
 -10   1   9       72.56       73.92      1.71 o 
  -9   1   9      204.23      194.66      2.36 o 
  -8   1   9       12.81       16.68      0.76 o 
  -7   1   9       21.86       23.84      0.80 o 
  -6   1   9        9.68        9.74      0.49 o 
  -5   1   9      295.63      275.97      2.04 o 
  -4   1   9       60.97       55.53      0.88 o 
  -3   1   9      122.12      117.32      1.25 o 
  -2   1   9       58.98       61.09      1.06 o 
  -1   1   9       42.14       41.77      1.39 o 
   0   1   9       42.31       41.13      1.29 o 
   1   1   9      414.66      417.19      4.08 o 
   2   1   9        3.34        2.41      0.62 o 
   3   1   9      321.53      314.02      4.80 o 
   4   1   9      163.47      163.79      5.41 o 
   5   1   9        0.26       -2.15      2.15 o 
 -12   2   9      213.85      232.50      5.81 o 
 -11   2   9       32.00       34.82      1.59 o 
 -10   2   9       57.25       55.42      1.53 o 
  -9   2   9        8.92        9.25      0.70 o 
  -8   2   9       45.66       47.53      1.14 o 
  -7   2   9     1528.25     1445.29      7.37 o 
  -6   2   9      385.38      371.34      2.60 o 
  -5   2   9      114.29      115.95      1.24 o 
  -4   2   9      161.08      147.16      1.42 o 
  -3   2   9      932.61      896.43      4.97 o 
  -2   2   9        3.60        3.39      0.40 o 
  -1   2   9      995.48      973.96      6.09 o 
   0   2   9      137.79      123.65      1.94 o 
   1   2   9       20.61       17.81      0.96 o 
   2   2   9        0.11        0.81      0.62 o 
   3   2   9       75.30       77.32      2.54 o 
   4   2   9      144.67      147.81      5.39 o 
   5   2   9      101.82      104.68      8.16 o 
 -12   3   9        1.92        1.58      1.27 o 
 -11   3   9      113.10      111.64      3.06 o 
 -10   3   9        1.10        1.44      0.53 o 
  -9   3   9        6.08        7.40      0.65 o 
  -8   3   9       42.62       45.41      1.14 o 
  -7   3   9       25.48       27.29      0.79 o 
  -6   3   9       25.45       20.21      0.68 o 
  -5   3   9      264.74      241.88      2.00 o 
  -4   3   9      124.97      113.99      1.24 o 
  -3   3   9       15.89       17.84      0.64 o 
  -2   3   9      420.93      397.87      3.04 o 
  -1   3   9      185.29      186.75      2.06 o 
   0   3   9      397.45      389.09      3.44 o 
   1   3   9        0.20       -0.14      0.52 o 
   2   3   9       27.94       27.41      1.45 o 
   3   3   9       23.04       21.26      1.60 o 
   4   3   9        8.95        8.32      1.79 o 
 -12   4   9      138.78      141.29      4.53 o 
 -11   4   9        2.66        3.47      0.82 o 
 -10   4   9       52.87       49.64      1.63 o 
  -9   4   9       10.95       11.98      0.79 o 
  -8   4   9       22.14       20.00      0.83 o 
  -7   4   9       31.82       33.84      0.92 o 
  -6   4   9      258.95      237.17      2.04 o 
  -5   4   9        8.01        9.04      0.45 o 
  -4   4   9     2306.95     2184.81      9.83 o 
  -3   4   9      790.30      758.59      4.27 o 
  -2   4   9      328.60      332.42      2.69 o 
  -1   4   9        1.70        1.42      0.39 o 
   0   4   9      801.05      777.14      6.03 o 
   1   4   9       48.33       49.79      1.74 o 
   2   4   9        0.64        0.79      0.87 o 
   3   4   9        1.01       -0.22      0.80 o 
   4   4   9       98.61       99.54      4.40 o 
 -12   5   9      170.53      178.71      5.10 o 
 -11   5   9      181.56      186.17      4.06 o 
 -10   5   9      380.27      382.59      4.23 o 
  -9   5   9       68.77       65.94      1.66 o 
  -8   5   9        0.87        0.99      0.39 o 
  -7   5   9       33.02       31.18      0.95 o 
  -6   5   9      152.76      144.51      1.77 o 
  -5   5   9        1.94        1.71      0.31 o 
  -4   5   9      211.34      227.77      1.91 o 
  -3   5   9        0.01        1.36      0.35 o 
  -2   5   9      669.18      641.67      4.10 o 
  -1   5   9      381.21      379.89      3.61 o 
   0   5   9       26.64       27.85      1.10 o 
   1   5   9       65.81       71.76      2.20 o 
   2   5   9      166.57      159.20      3.41 o 
   3   5   9       13.64       14.15      1.52 o 
   4   5   9       76.81       78.99      4.15 o 
 -11   6   9       39.42       38.77      2.67 o 
 -10   6   9      118.46      115.65      2.27 o 
  -9   6   9      368.30      370.50      3.80 o 
  -8   6   9      704.47      697.22      4.88 o 
  -7   6   9       90.78       85.67      1.43 o 
  -6   6   9        0.12        0.99      0.34 o 
  -5   6   9       73.20       80.93      1.34 o 
  -4   6   9        5.77        5.35      0.43 o 
  -3   6   9      557.42      548.14      3.87 o 
  -2   6   9      129.75      141.36      1.77 o 
  -1   6   9       62.44       52.99      1.20 o 
   0   6   9      487.25      486.15      4.41 o 
   1   6   9      708.93      701.69      6.43 o 
   2   6   9       33.97       32.81      1.81 o 
   3   6   9        2.68        3.02      1.77 o 
   4   6   9      139.88      143.36      5.08 o 
 -11   7   9      380.54      378.17      8.96 o 
 -10   7   9      203.05      203.08      3.79 o 
  -9   7   9        9.13        9.75      0.77 o 
  -8   7   9      235.22      232.70      2.55 o 
  -7   7   9      485.03      486.70      3.99 o 
  -6   7   9       54.12       48.89      1.01 o 
  -5   7   9      373.20      354.27      2.83 o 
  -4   7   9        1.28        1.82      0.35 o 
  -3   7   9      109.74      105.52      1.43 o 
  -2   7   9        3.21        2.68      0.42 o 
  -1   7   9      630.65      639.51      5.38 o 
   0   7   9       29.27       31.19      1.28 o 
   1   7   9       11.88       11.68      0.83 o 
   2   7   9        2.20        2.49      0.80 o 
   3   7   9      188.52      197.80      6.80 o 
   4   7   9      128.04      130.70      4.85 o 
 -11   8   9      109.91      115.41      5.25 o 
 -10   8   9       58.28       58.10      3.01 o 
  -9   8   9      603.40      603.61      5.00 o 
  -8   8   9      158.11      153.85      2.04 o 
  -7   8   9      172.31      170.66      2.24 o 
  -6   8   9       18.44       18.41      0.74 o 
  -5   8   9      386.63      379.21      3.06 o 
  -4   8   9      295.09      290.45      2.54 o 
  -3   8   9      481.83      483.69      3.69 o 
  -2   8   9       63.58       61.46      1.28 o 
  -1   8   9       17.51       18.08      0.87 o 
   0   8   9       37.05       34.66      1.20 o 
   1   8   9      373.53      367.88      4.37 o 
   2   8   9       48.12       50.87      2.05 o 
   3   8   9       36.09       40.80      6.00 o 
 -11   9   9      457.05      467.87     15.08 o 
 -10   9   9      216.14      223.60      6.03 o 
  -9   9   9       99.81       95.17      1.97 o 
  -8   9   9       59.70       60.11      1.58 o 
  -7   9   9      410.84      416.70      4.52 o 
  -6   9   9      441.75      435.16      3.35 o 
  -5   9   9       78.37       78.25      1.26 o 
  -4   9   9        2.42        2.48      0.39 o 
  -3   9   9       27.71       25.37      0.90 o 
  -2   9   9      268.51      264.27      2.79 o 
  -1   9   9       21.40       22.70      1.08 o 
   0   9   9      170.56      169.40      2.45 o 
   1   9   9        0.68        0.33      0.54 o 
   2   9   9       65.41       69.48      2.91 o 
   3   9   9      228.74      219.68      6.99 o 
 -10  10   9        2.07        2.84      1.41 o 
  -9  10   9       72.60       73.47      2.26 o 
  -8  10   9      424.78      408.05      4.41 o 
  -7  10   9      341.34      343.64      3.79 o 
  -6  10   9       35.67       36.66      1.06 o 
  -5  10   9       25.26       24.79      0.87 o 
  -4  10   9     1064.43     1069.22      6.96 o 
  -3  10   9       47.72       51.81      1.26 o 
  -2  10   9        4.72        6.20      0.61 o 
  -1  10   9      115.04      112.45      2.04 o 
   0  10   9      378.12      372.80      4.51 o 
   1  10   9        6.25        5.89      0.83 o 
   2  10   9      200.59      198.28      6.91 o 
   3  10   9       94.74       93.81      7.33 o 
 -10  11   9      152.03      153.48      6.65 o 
  -9  11   9      155.86      162.27      5.09 o 
  -8  11   9        0.56        0.90      0.77 o 
  -7  11   9       65.74       69.30      2.52 o 
  -6  11   9      727.42      734.70      5.46 o 
  -5  11   9      123.11      124.44      1.83 o 
  -4  11   9        7.76        8.52      0.61 o 
  -3  11   9       54.81       55.79      1.37 o 
  -2  11   9      541.12      537.54      5.32 o 
  -1  11   9      168.33      161.43      2.32 o 
   0  11   9      246.80      239.66      3.72 o 
   1  11   9       23.79       22.94      2.00 o 
   2  11   9       58.24       64.13      4.19 o 
 -10  12   9        0.06       -0.26      1.74 o 
  -9  12   9        9.77       10.27      1.74 o 
  -8  12   9       79.90       77.84      3.04 o 
  -7  12   9      107.69      106.12      2.12 o 
  -6  12   9       25.92       26.67      1.11 o 
  -5  12   9      323.61      326.39      3.93 o 
  -4  12   9      483.67      487.51      4.22 o 
  -3  12   9      412.66      413.38      3.79 o 
  -2  12   9       61.74       65.72      1.60 o 
  -1  12   9        8.83        8.68      0.75 o 
   0  12   9        7.55        7.56      1.10 o 
   1  12   9      137.60      146.56      5.60 o 
   2  12   9      105.70      107.85      5.13 o 
  -9  13   9      124.71      128.94      5.28 o 
  -8  13   9       40.88       43.86      2.94 o 
  -7  13   9       89.92       85.58      2.65 o 
  -6  13   9      222.87      219.50      3.07 o 
  -5  13   9      462.13      459.09      4.52 o 
  -4  13   9       25.36       24.20      0.99 o 
  -3  13   9      160.40      168.24      2.45 o 
  -2  13   9       68.74       70.97      1.61 o 
  -1  13   9      408.81      414.35      7.45 o 
   0  13   9       15.88       14.53      1.56 o 
   1  13   9        5.23        5.21      1.71 o 
   2  13   9       61.84       57.29      5.49 o 
  -8  14   9      346.77      341.76      7.34 o 
  -7  14   9       51.41       46.33      2.12 o 
  -6  14   9       16.72       16.88      1.30 o 
  -5  14   9       32.08       35.41      2.01 o 
  -4  14   9       87.01       89.15      1.78 o 
  -3  14   9        2.44        3.31      0.48 o 
  -2  14   9        8.34       10.26      1.35 o 
  -1  14   9        4.39        3.87      1.15 o 
   0  14   9       21.07       23.04      1.82 o 
  -7  15   9       95.59       91.14      4.66 o 
  -6  15   9      136.61      135.15      3.05 o 
  -5  15   9      105.71      118.12      6.98 o 
  -4  15   9       75.14       74.68      5.64 o 
  -3  15   9       15.67       19.13      3.54 o 
  -2  15   9       41.51       39.13      4.82 o 
  -1  15   9       31.55       29.08      4.21 o 
   0  15   9        1.28        1.37      0.92 o 
  -6  16   9       98.78      101.04      6.46 o 
  -5  16   9       47.00       57.24      5.49 o 
  -4  16   9       21.08       26.47      3.95 o 
  -2  16   9       45.05       44.42      4.98 o 
 -12   0  10       33.11       33.66      3.03 o 
 -11   0  10      530.17      528.56      7.94 o 
 -10   0  10       70.76       75.81      2.47 o 
  -9   0  10      141.91      145.12      3.27 o 
  -8   0  10      463.78      470.61      5.49 o 
  -7   0  10     2121.71     2107.02     15.23 o 
  -6   0  10      314.81      314.42      3.74 o 
  -5   0  10      277.06      272.68      3.13 o 
  -4   0  10      353.50      327.54      3.64 o 
  -3   0  10       44.00       43.71      1.90 o 
  -2   0  10      457.16      463.86      5.58 o 
  -1   0  10      238.03      245.93      3.88 o 
   0   0  10      226.50      226.48      4.25 o 
   1   0  10        3.39        2.99      0.91 o 
   2   0  10      173.97      170.62      5.49 o 
   3   0  10      456.60      458.83     11.51 o 
   4   0  10      246.15      227.58     11.64 o 
 -12   1  10       63.48       69.21      3.28 o 
 -11   1  10        6.37        5.87      0.92 o 
 -10   1  10       91.84       91.97      1.89 o 
  -9   1  10      489.80      485.48      3.99 o 
  -8   1  10      343.30      333.67      2.94 o 
  -7   1  10      183.13      175.30      2.70 o 
  -6   1  10       51.15       42.52      0.98 o 
  -5   1  10      913.29      903.12      5.02 o 
  -4   1  10      466.63      449.93      3.09 o 
  -3   1  10      667.82      649.00      4.52 o 
  -2   1  10       38.77       38.23      1.22 o 
  -1   1  10      249.39      236.09      2.95 o 
   0   1  10       85.19       82.64      1.87 o 
   1   1  10      138.66      141.87      2.46 o 
   2   1  10        0.07       -0.67      0.67 o 
   3   1  10        2.19        3.42      1.86 o 
   4   1  10       18.24       16.29      3.95 o 
 -12   2  10      343.69      351.02      7.28 o 
 -11   2  10      409.40      416.34      5.11 o 
 -10   2  10      614.92      614.46      5.67 o 
  -9   2  10       55.45       55.43      1.51 o 
  -8   2  10       86.36       87.45      1.48 o 
  -7   2  10       23.47       25.71      0.89 o 
  -6   2  10       27.59       27.34      0.80 o 
  -5   2  10        6.62        7.73      0.46 o 
  -4   2  10       15.31       15.75      0.62 o 
  -3   2  10       16.13       16.32      0.71 o 
  -2   2  10      900.94      881.93      6.22 o 
  -1   2  10      778.27      769.36      6.30 o 
   0   2  10      170.08      170.64      2.46 o 
   1   2  10       53.43       52.41      2.03 o 
   2   2  10       54.96       50.69      2.75 o 
   3   2  10      240.60      234.91      6.45 o 
   4   2  10       85.45       92.25      5.61 o 
 -12   3  10      503.77      507.70     13.25 o 
 -11   3  10       57.31       59.17      2.10 o 
 -10   3  10       44.62       47.87      1.59 o 
  -9   3  10      107.22      106.04      1.94 o 
  -8   3  10      595.11      602.61      4.77 o 
  -7   3  10       43.07       42.53      1.03 o 
  -6   3  10      161.52      168.47      1.69 o 
  -5   3  10       99.71       82.64      1.16 o 
  -4   3  10      769.31      772.80      4.46 o 
  -3   3  10      338.88      338.27      2.84 o 
  -2   3  10        8.75       10.47      0.63 o 
  -1   3  10       35.41       34.35      1.22 o 
   0   3  10     1118.87     1117.47      9.81 o 
   1   3  10      451.01      455.55      5.37 o 
   2   3  10      163.08      167.19      3.67 o 
   3   3  10        0.62        1.47      3.33 o 
   4   3  10        6.11       10.27      2.48 o 
 -12   4  10       48.80       47.45      3.09 o 
 -11   4  10      172.51      168.09      3.12 o 
 -10   4  10       44.51       45.40      1.61 o 
  -9   4  10        0.41        0.39      0.50 o 
  -8   4  10       63.21       66.40      1.46 o 
  -7   4  10        2.73        3.32      0.46 o 
  -6   4  10      436.71      430.48      3.07 o 
  -5   4  10      607.17      598.53      3.87 o 
  -4   4  10       83.52       85.01      1.24 o 
  -3   4  10        2.59        2.67      0.38 o 
  -2   4  10     1069.25     1083.28      6.75 o 
  -1   4  10      181.23      175.98      2.53 o 
   0   4  10      135.48      130.27      2.54 o 
   1   4  10      102.48      101.98      2.37 o 
   2   4  10      221.55      224.78      4.69 o 
   3   4  10       10.41       11.64      4.62 o 
 -12   5  10        3.43        4.56      2.14 o 
 -11   5  10       34.67       34.73      2.06 o 
 -10   5  10       23.41       23.81      1.23 o 
  -9   5  10      351.36      347.49      3.85 o 
  -8   5  10       30.74       31.62      1.19 o 
  -7   5  10      165.49      165.31      2.05 o 
  -6   5  10        9.64        9.15      0.57 o 
  -5   5  10      160.93      165.80      1.93 o 
  -4   5  10      307.90      330.91      2.77 o 
  -3   5  10      222.72      226.55      2.38 o 
  -2   5  10      498.91      489.00      4.23 o 
  -1   5  10        0.12        0.10      0.44 o 
   0   5  10      291.06      282.46      3.66 o 
   1   5  10       90.88       90.49      2.24 o 
   2   5  10       45.58       45.22      2.42 o 
   3   5  10      198.02      200.72     12.49 o 
 -12   6  10        0.03       -0.26      2.67 o 
 -11   6  10       55.61       63.87      3.39 o 
 -10   6  10        6.98        7.74      0.83 o 
  -9   6  10      116.59      116.62      2.12 o 
  -8   6  10       65.11       63.25      1.42 o 
  -7   6  10      310.36      311.01      2.85 o 
  -6   6  10      152.50      153.44      1.85 o 
  -5   6  10      303.89      290.47      2.69 o 
  -4   6  10      100.91       97.06      1.39 o 
  -3   6  10      247.89      253.26      2.56 o 
  -2   6  10       87.10       86.70      1.55 o 
  -1   6  10      169.95      166.70      2.38 o 
   0   6  10       10.71       11.04      0.97 o 
   1   6  10       91.63       94.34      2.62 o 
   2   6  10       32.70       29.54      4.60 o 
   3   6  10       46.36       44.26      3.99 o 
 -11   7  10        4.26        3.55      1.56 o 
 -10   7  10        5.64        6.04      1.00 o 
  -9   7  10        0.33       -0.43      0.48 o 
  -8   7  10       85.62       83.16      1.59 o 
  -7   7  10      118.62      124.83      1.79 o 
  -6   7  10       34.38       36.21      1.07 o 
  -5   7  10      163.71      154.12      1.81 o 
  -4   7  10        9.88       12.28      0.62 o 
  -3   7  10      144.19      142.73      1.79 o 
  -2   7  10       38.54       39.90      1.32 o 
  -1   7  10       83.13       87.47      1.80 o 
   0   7  10       17.70       19.90      1.13 o 
   1   7  10      123.21      120.46      2.72 o 
   2   7  10       14.92       15.76      2.45 o 
   3   7  10       61.41       63.65      4.61 o 
 -11   8  10      139.35      147.86      5.14 o 
 -10   8  10      178.59      170.37      5.27 o 
  -9   8  10       79.45       81.45      1.85 o 
  -8   8  10        2.18        1.93      0.51 o 
  -7   8  10       99.19      102.09      1.63 o 
  -6   8  10      340.94      338.44      3.04 o 
  -5   8  10       27.13       29.78      0.94 o 
  -4   8  10      122.44      120.33      1.62 o 
  -3   8  10      122.45      124.65      1.91 o 
  -2   8  10       41.18       40.86      1.36 o 
  -1   8  10        3.33        3.49      0.61 o 
   0   8  10       47.24       47.52      1.48 o 
   1   8  10       89.17       85.18      2.72 o 
   2   8  10        0.01        0.58      1.42 o 
   3   8  10      110.23      126.43      7.28 o 
 -11   9  10       59.54       56.83      5.74 o 
 -10   9  10        0.03       -0.24      1.14 o 
  -9   9  10       91.19       91.82      2.50 o 
  -8   9  10       46.58       48.13      1.48 o 
  -7   9  10        1.54        1.37      0.47 o 
  -6   9  10        5.70        6.12      0.54 o 
  -5   9  10       58.18       61.27      1.20 o 
  -4   9  10       56.55       58.46      1.21 o 
  -3   9  10       74.17       71.76      1.46 o 
  -2   9  10      111.35      111.27      1.85 o 
  -1   9  10       77.59       80.20      1.86 o 
   0   9  10      128.81      129.14      2.27 o 
   1   9  10       12.73       14.12      1.80 o 
   2   9  10        7.34        4.97      2.15 o 
 -10  10  10       12.67       17.36      2.88 o 
  -9  10  10       39.44       40.96      3.17 o 
  -8  10  10       59.20       58.45      1.60 o 
  -7  10  10        3.91        3.26      0.54 o 
  -6  10  10       55.18       57.98      1.25 o 
  -5  10  10      122.80      118.32      1.92 o 
  -4  10  10      190.12      189.20      2.27 o 
  -3  10  10       46.09       46.30      1.31 o 
  -2  10  10        2.99        4.02      0.60 o 
  -1  10  10      144.38      138.07      2.43 o 
   0  10  10        3.18        2.74      0.89 o 
   1  10  10       28.36       26.56      3.00 o 
   2  10  10       20.92       19.34      4.26 o 
  -9  11  10       21.17       23.52      2.37 o 
  -8  11  10       67.28       65.78      2.22 o 
  -7  11  10       47.00       45.34      1.43 o 
  -6  11  10       63.20       61.81      1.40 o 
  -5  11  10        9.12        9.10      0.69 o 
  -4  11  10      192.27      201.29      2.57 o 
  -3  11  10      411.91      407.30      4.25 o 
  -2  11  10        2.17        2.04      0.57 o 
  -1  11  10       24.16       23.91      1.21 o 
   0  11  10       13.62       12.31      1.53 o 
   1  11  10       44.78       37.13      3.44 o 
   2  11  10      197.66      193.16      9.59 o 
 -10  12  10      157.86      163.62      8.46 o 
  -9  12  10        0.00        3.01      1.31 o 
  -8  12  10        2.31        1.84      1.18 o 
  -7  12  10        9.26       11.50      1.35 o 
  -6  12  10       57.10       56.31      1.40 o 
  -5  12  10       15.26       16.60      0.85 o 
  -4  12  10        1.42        1.77      0.49 o 
  -3  12  10        3.46        3.48      0.55 o 
  -2  12  10        6.94        8.26      0.77 o 
  -1  12  10      146.30      145.68      3.24 o 
   0  12  10       37.24       34.44      7.90 o 
   1  12  10       50.52       48.57      5.08 o 
  -9  13  10        3.37        2.00      1.85 o 
  -8  13  10      109.67      114.29      4.10 o 
  -7  13  10       64.57       65.94      3.50 o 
  -6  13  10       52.78       58.11      2.18 o 
  -5  13  10      159.55      155.84      3.01 o 
  -4  13  10      193.90      191.89      3.20 o 
  -3  13  10        0.98        1.03      0.96 o 
  -2  13  10        7.80        6.17      1.14 o 
  -1  13  10      160.19      163.32      4.52 o 
   0  13  10      133.43      126.64      8.10 o 
  -8  14  10        0.55        0.67      1.44 o 
  -7  14  10      122.68      123.24      3.29 o 
  -6  14  10       63.48       67.07      3.25 o 
  -5  14  10        0.24       -0.40      0.66 o 
  -4  14  10       11.69       13.33      1.16 o 
  -3  14  10       82.47       87.85      2.65 o 
  -2  14  10       43.98       40.10      1.91 o 
  -1  14  10        0.11        0.72      0.86 o 
  -7  15  10       68.94       68.06      2.74 o 
  -6  15  10       62.57       60.04      2.03 o 
  -5  15  10       76.81       77.45      6.00 o 
  -4  15  10       98.38      101.86      6.82 o 
  -3  15  10       22.71       19.80      3.80 o 
  -2  15  10       10.17       15.75      3.54 o 
  -1  15  10       17.94       12.21      1.85 o 
 -12   1  11      183.34      184.80      4.65 o 
 -11   1  11        5.85        6.95      1.12 o 
 -10   1  11        0.04       -0.52      0.53 o 
  -9   1  11        3.74        3.63      0.56 o 
  -8   1  11       54.78       54.83      1.32 o 
  -7   1  11      105.75      106.15      1.55 o 
  -6   1  11       11.55       12.11      0.64 o 
  -5   1  11        0.01        0.76      0.33 o 
  -4   1  11       78.33       80.13      1.43 o 
  -3   1  11       61.45       64.11      1.39 o 
  -2   1  11       73.22       71.34      1.55 o 
  -1   1  11      117.75      112.12      2.11 o 
   0   1  11      112.66      112.54      2.21 o 
   1   1  11       74.05       75.98      2.80 o 
   2   1  11        5.85        5.33      3.03 o 
   3   1  11        8.71        8.28      3.33 o 
 -12   2  11        6.89        6.40      1.56 o 
 -11   2  11       80.85       83.89      2.36 o 
 -10   2  11       73.03       74.42      1.88 o 
  -9   2  11       64.40       64.97      1.81 o 
  -8   2  11        1.08        1.34      0.42 o 
  -7   2  11      121.76      114.78      1.62 o 
  -6   2  11      117.60      120.90      1.62 o 
  -5   2  11      128.83      116.63      1.54 o 
  -4   2  11      527.06      502.17      5.44 o 
  -3   2  11      267.54      259.35      2.85 o 
  -2   2  11        0.15        0.80      0.44 o 
  -1   2  11       10.58       12.55      0.89 o 
   0   2  11       60.81       61.08      2.18 o 
   1   2  11        1.96        2.32      0.82 o 
   2   2  11       19.17       26.45      4.50 o 
   3   2  11       37.77       39.67      3.25 o 
 -12   3  11        3.54        4.07      1.44 o 
 -11   3  11      149.73      152.62      3.05 o 
 -10   3  11       97.83       94.91      2.06 o 
  -9   3  11       89.80       86.38      1.87 o 
  -8   3  11      128.48      132.18      2.11 o 
  -7   3  11      202.88      204.18      2.28 o 
  -6   3  11        7.93       10.51      0.61 o 
  -5   3  11       87.13       86.23      1.43 o 
  -4   3  11        6.84        8.01      0.58 o 
  -3   3  11       70.28       73.59      1.56 o 
  -2   3  11        5.94        6.47      0.66 o 
  -1   3  11      118.53      117.96      2.46 o 
   0   3  11      151.81      151.93      3.10 o 
   1   3  11       43.37       41.55      1.99 o 
   2   3  11      314.10      311.16      9.19 o 
   3   3  11      218.49      230.43      6.71 o 
 -12   4  11       70.31       73.39      4.04 o 
 -11   4  11       49.28       46.02      2.15 o 
 -10   4  11       82.10       85.11      2.04 o 
  -9   4  11      358.40      363.44      4.01 o 
  -8   4  11      509.86      503.12      4.87 o 
  -7   4  11      218.59      206.93      2.73 o 
  -6   4  11        6.61        5.70      0.52 o 
  -5   4  11       40.65       43.53      1.10 o 
  -4   4  11       31.63       30.82      1.00 o 
  -3   4  11       60.97       63.94      1.39 o 
  -2   4  11        0.35       -0.04      0.48 o 
  -1   4  11      375.91      373.94      4.65 o 
   0   4  11      314.85      321.15      4.40 o 
   1   4  11      116.74      117.73      2.90 o 
   2   4  11       35.12       33.96      3.56 o 
   3   4  11       23.90       29.18      5.18 o 
 -12   5  11      344.06      338.83     14.46 o 
 -11   5  11      130.44      130.43      3.72 o 
 -10   5  11      161.22      158.25      2.63 o 
  -9   5  11       22.99       25.61      1.27 o 
  -8   5  11        7.93        9.36      0.82 o 
  -7   5  11        1.15        1.28      0.46 o 
  -6   5  11       31.56       30.61      1.02 o 
  -5   5  11        0.31        0.66      0.39 o 
  -4   5  11      203.81      198.82      2.22 o 
  -3   5  11       66.50       66.49      1.48 o 
  -2   5  11      385.02      384.77      4.25 o 
  -1   5  11      522.32      521.70      5.40 o 
   0   5  11       88.04       88.93      2.26 o 
   1   5  11       27.30       24.41      1.84 o 
   2   5  11       78.10       77.15      5.64 o 
 -12   6  11      456.93      468.13     15.90 o 
 -11   6  11       27.45       26.20      2.27 o 
 -10   6  11       94.79       99.09      2.31 o 
  -9   6  11      176.19      175.79      2.81 o 
  -8   6  11      387.05      386.60      4.84 o 
  -7   6  11      122.91      119.23      1.80 o 
  -6   6  11       19.73       22.47      0.87 o 
  -5   6  11      211.68      217.01      2.36 o 
  -4   6  11      350.18      338.16      3.05 o 
  -3   6  11      148.07      147.29      2.11 o 
  -2   6  11      107.40      107.25      1.90 o 
  -1   6  11       28.59       28.94      1.44 o 
   0   6  11      201.52      208.07      3.69 o 
   1   6  11      191.99      192.36      4.29 o 
   2   6  11        3.86        5.07      1.85 o 
 -11   7  11      247.54      245.31      7.18 o 
 -10   7  11       55.60       58.36      2.76 o 
  -9   7  11      216.38      217.07      3.16 o 
  -8   7  11       99.64      102.76      1.81 o 
  -7   7  11       20.66       20.97      0.92 o 
  -6   7  11      154.64      153.89      2.08 o 
  -5   7  11      162.05      164.44      2.11 o 
  -4   7  11      125.62      126.73      1.83 o 
  -3   7  11       29.38       29.41      1.15 o 
  -2   7  11      182.97      181.03      3.24 o 
  -1   7  11      277.97      276.38      4.78 o 
   0   7  11        8.62       10.66      1.11 o 
   1   7  11        0.77        0.09      1.09 o 
   2   7  11       79.01       79.74      4.79 o 
 -11   8  11        0.10        1.65      1.84 o 
 -10   8  11      173.75      174.38      7.77 o 
  -9   8  11      541.01      534.08      5.65 o 
  -8   8  11      146.28      152.12      2.21 o 
  -7   8  11       88.89       92.93      1.61 o 
  -6   8  11       37.33       36.63      1.17 o 
  -5   8  11      169.05      174.01      2.18 o 
  -4   8  11      153.53      157.56      2.16 o 
  -3   8  11      237.41      240.54      3.13 o 
  -2   8  11        3.21        3.40      0.62 o 
  -1   8  11       17.29       18.90      1.22 o 
   0   8  11       53.63       55.14      2.23 o 
   1   8  11      130.18      135.43      5.46 o 
   2   8  11        7.85        9.64      2.87 o 
 -10   9  11       10.12       11.15      2.47 o 
  -9   9  11       97.29       87.85      2.93 o 
  -8   9  11      186.23      182.33      2.47 o 
  -7   9  11      616.82      617.65      4.73 o 
  -6   9  11       58.72       58.28      1.36 o 
  -5   9  11      125.25      122.52      1.91 o 
  -4   9  11       24.74       24.88      1.05 o 
  -3   9  11       13.12       13.58      0.89 o 
  -2   9  11       68.13       68.51      1.81 o 
  -1   9  11      197.64      202.67      3.03 o 
   0   9  11      151.60      152.82      4.49 o 
   1   9  11        0.01        0.68      1.43 o 
 -10  10  11        1.65        0.80      1.85 o 
  -9  10  11       98.28       99.82      3.68 o 
  -8  10  11       67.95       65.49      2.11 o 
  -7  10  11      246.33      244.26      2.81 o 
  -6  10  11       95.62       95.80      1.74 o 
  -5  10  11      301.95      307.42      3.17 o 
  -4  10  11      367.81      374.12      3.87 o 
  -3  10  11      187.32      190.96      2.88 o 
  -2  10  11        1.99        2.94      0.65 o 
  -1  10  11       44.22       40.59      2.47 o 
   0  10  11      106.05      103.32      4.97 o 
   1  10  11       28.72       25.28      3.08 o 
 -10  11  11      444.06      442.16     10.72 o 
  -9  11  11      163.32      168.39      4.52 o 
  -8  11  11        1.95        1.32      0.91 o 
  -7  11  11      174.82      179.13      3.29 o 
  -6  11  11      469.99      463.68      4.62 o 
  -5  11  11       17.96       18.88      0.97 o 
  -4  11  11      104.72      108.42      1.95 o 
  -3  11  11       80.49       84.07      1.87 o 
  -2  11  11      198.69      202.64      4.18 o 
  -1  11  11       20.60       22.81      2.37 o 
   0  11  11      125.45      122.24      6.15 o 
   1  11  11        3.15        5.33      2.62 o 
  -9  12  11       62.64       64.99      5.08 o 
  -8  12  11      563.98      541.41     10.00 o 
  -7  12  11      128.89      124.13      4.69 o 
  -6  12  11       96.64       97.97      2.24 o 
  -5  12  11       24.40       22.45      1.35 o 
  -4  12  11      393.20      396.51      5.31 o 
  -3  12  11        0.22        0.96      0.64 o 
  -2  12  11       15.99       16.78      2.24 o 
  -1  12  11       24.39       25.88      2.81 o 
  -8  13  11       18.30       17.59      2.04 o 
  -7  13  11      119.55      118.75      4.11 o 
  -6  13  11      674.34      692.35      9.90 o 
  -5  13  11      190.18      193.64     10.27 o 
  -4  13  11       13.62       12.79      1.44 o 
  -3  13  11      241.82      243.11      6.59 o 
  -2  13  11      214.82      212.19      7.01 o 
  -1  13  11       42.46       39.39      4.10 o 
  -7  14  11        2.85        2.80      1.12 o 
  -6  14  11       14.01       13.34      1.43 o 
  -5  14  11      261.58      251.19      6.09 o 
  -4  14  11      101.98       98.20      3.70 o 
  -3  14  11      385.89      372.69      8.31 o 
  -2  14  11      115.88      111.50      3.68 o 
 -12   0  12      253.84      261.61     10.41 o 
 -11   0  12      368.24      384.60      7.45 o 
 -10   0  12      638.74      640.36      8.79 o 
  -9   0  12       49.01       53.18      2.01 o 
  -8   0  12      761.38      756.84      7.32 o 
  -7   0  12       69.73       77.55      1.98 o 
  -6   0  12       89.83       79.98      1.91 o 
  -5   0  12       23.64       23.00      1.34 o 
  -4   0  12       38.59       43.00      1.89 o 
  -3   0  12       49.77       51.36      2.10 o 
  -2   0  12        2.20        1.82      0.83 o 
  -1   0  12     1692.64     1701.21     17.16 o 
   0   0  12      633.26      646.35     10.69 o 
   1   0  12        5.48        4.46      2.62 o 
 -12   1  12      235.70      233.39      5.26 o 
 -11   1  12      100.10      108.29      3.15 o 
 -10   1  12      327.41      316.72      3.88 o 
  -9   1  12      465.12      470.49      4.16 o 
  -8   1  12      256.10      262.48      2.87 o 
  -7   1  12        9.30       11.00      0.67 o 
  -6   1  12      254.94      259.97      2.86 o 
  -5   1  12      285.53      285.03      2.97 o 
  -4   1  12       91.38       89.02      1.67 o 
  -3   1  12      212.76      218.94      2.72 o 
  -2   1  12       23.13       21.32      1.16 o 
  -1   1  12       54.73       55.86      1.91 o 
   0   1  12       45.31       45.82      2.09 o 
   1   1  12      399.33      416.09      8.79 o 
 -12   2  12       39.41       39.76      2.55 o 
 -11   2  12      211.07      212.61      4.05 o 
 -10   2  12       48.64       52.70      1.87 o 
  -9   2  12       61.68       64.41      1.96 o 
  -8   2  12      132.64      134.48      2.09 o 
  -7   2  12      631.98      631.67      4.66 o 
  -6   2  12      408.51      409.33      3.42 o 
  -5   2  12       17.39       17.38      0.87 o 
  -4   2  12      193.41      190.12      2.48 o 
  -3   2  12       27.39       27.76      1.31 o 
  -2   2  12      202.49      201.01      2.93 o 
  -1   2  12      155.34      152.87      3.16 o 
   0   2  12       90.95       91.09      2.57 o 
   1   2  12       41.60       43.48      5.10 o 
   2   2  12      338.66      353.74     10.26 o 
 -12   3  12       93.32       97.25      7.90 o 
 -11   3  12       39.47       43.47      2.30 o 
 -10   3  12       21.42       21.50      1.27 o 
  -9   3  12      727.28      723.35      6.25 o 
  -8   3  12      647.84      650.41      5.44 o 
  -7   3  12       54.93       56.51      1.44 o 
  -6   3  12        6.99        9.40      0.70 o 
  -5   3  12      244.31      249.24      2.77 o 
  -4   3  12      387.38      385.31      3.59 o 
  -3   3  12        0.05       -0.17      0.46 o 
  -2   3  12       23.30       23.77      1.75 o 
  -1   3  12       18.35       17.41      1.32 o 
   0   3  12      443.40      455.60      6.04 o 
   1   3  12        2.88        2.35      1.45 o 
   2   3  12       76.16       77.55      7.85 o 
 -13   4  12      205.68      225.83     11.23 o 
 -12   4  12       83.29       85.59      7.39 o 
 -11   4  12      154.77      159.97      4.63 o 
 -10   4  12       68.46       71.59      2.37 o 
  -9   4  12       28.99       29.12      1.27 o 
  -8   4  12       58.68       57.34      1.63 o 
  -7   4  12       10.47       13.26      0.84 o 
  -6   4  12      312.90      309.14      3.28 o 
  -5   4  12      449.44      442.03      4.26 o 
  -4   4  12       16.32       17.21      0.95 o 
  -3   4  12      290.58      281.01      3.65 o 
  -2   4  12      803.04      787.63      7.65 o 
  -1   4  12        6.08        5.58      0.92 o 
   0   4  12        1.81        2.64      0.92 o 
   1   4  12       40.84       39.88      5.29 o 
   2   4  12      111.86      113.61      8.31 o 
 -13   5  12       16.07       18.77      4.15 o 
 -12   5  12       34.17       36.47      5.39 o 
 -11   5  12       50.50       52.38      3.09 o 
 -10   5  12        3.14        3.43      0.93 o 
  -9   5  12       80.38       79.69      1.91 o 
  -8   5  12      106.74      111.03      2.00 o 
  -7   5  12      303.98      313.20      3.25 o 
  -6   5  12       42.24       43.58      1.32 o 
  -5   5  12      133.54      135.35      2.05 o 
  -4   5  12      336.28      341.87      3.83 o 
  -3   5  12      193.77      189.95      2.78 o 
  -2   5  12      162.62      156.28      2.86 o 
  -1   5  12       77.62       75.16      2.36 o 
   0   5  12      101.19      101.56      4.09 o 
   1   5  12      118.77      122.41      4.54 o 
 -12   6  12       25.82       21.59      4.31 o 
 -11   6  12        0.78        0.53      1.13 o 
 -10   6  12        0.41        0.85      0.86 o 
  -9   6  12      112.29      111.50      2.18 o 
  -8   6  12       30.60       33.46      1.35 o 
  -7   6  12      122.91      122.73      2.03 o 
  -6   6  12      225.50      226.61      2.76 o 
  -5   6  12      381.72      379.45      4.08 o 
  -4   6  12       61.37       61.89      1.68 o 
  -3   6  12      267.25      257.97      3.47 o 
  -2   6  12      106.43      107.24      2.40 o 
  -1   6  12      150.66      154.45      3.19 o 
   0   6  12       49.71       52.37      4.82 o 
   1   6  12        5.00        5.60      2.39 o 
 -11   7  12        0.04       -0.21      1.29 o 
 -10   7  12        1.09        0.84      0.91 o 
  -9   7  12       31.40       35.32      1.70 o 
  -8   7  12        0.62        0.76      0.53 o 
  -7   7  12       21.51       22.15      1.04 o 
  -6   7  12        0.00        0.11      0.47 o 
  -5   7  12      214.03      210.01      2.60 o 
  -4   7  12      178.54      181.46      2.65 o 
  -3   7  12      248.05      255.05      3.69 o 
  -2   7  12       47.39       46.32      1.82 o 
  -1   7  12       44.09       43.57      2.66 o 
   0   7  12        4.61        2.93      1.32 o 
   1   7  12        9.95        7.81      2.16 o 
 -10   8  12      102.09      100.68      4.56 o 
  -9   8  12        0.02       -0.73      0.73 o 
  -8   8  12        0.25        1.41      0.55 o 
  -7   8  12       90.12       83.78      1.71 o 
  -6   8  12       79.55       79.70      1.62 o 
  -5   8  12      139.31      143.59      2.13 o 
  -4   8  12        0.33        0.78      0.52 o 
  -3   8  12       65.24       67.91      2.38 o 
  -2   8  12        5.92        5.83      0.91 o 
  -1   8  12        2.78        2.69      1.49 o 
   0   8  12       26.52       34.04      2.70 o 
   1   8  12        0.61        0.26      1.95 o 
 -11   9  12      149.92      149.10      9.03 o 
 -10   9  12       13.83       13.52      2.10 o 
  -9   9  12        6.33        7.90      1.28 o 
  -8   9  12        1.20        0.99      0.73 o 
  -7   9  12       12.30       12.68      0.83 o 
  -6   9  12      314.37      317.99      3.53 o 
  -5   9  12       75.48       75.20      1.67 o 
  -4   9  12        0.03        0.72      0.53 o 
  -3   9  12       79.33       81.01      2.06 o 
  -2   9  12        3.05        4.49      1.61 o 
  -1   9  12       24.14       24.01      2.37 o 
   0   9  12       53.79       58.63      7.03 o 
 -11  10  12        1.75       -0.10      2.72 o 
 -10  10  12       11.79        8.67      3.08 o 
  -9  10  12       11.26       12.09      1.67 o 
  -8  10  12       13.59       13.05      1.42 o 
  -7  10  12        0.23       -0.04      0.68 o 
  -6  10  12        0.13        0.43      0.60 o 
  -5  10  12        9.43        9.51      0.89 o 
  -4  10  12        2.88        2.47      0.79 o 
  -3  10  12       24.25       23.75      1.77 o 
  -2  10  12       27.58       26.36      4.77 o 
  -1  10  12       97.74       90.71      5.19 o 
   0  10  12       11.13       13.90      3.33 o 
 -11  11  12       59.38       66.88      6.98 o 
 -10  11  12        2.65        0.82      2.56 o 
  -9  11  12       71.15       68.31      3.73 o 
  -8  11  12      132.45      135.70      4.66 o 
  -7  11  12        0.22        0.52      0.95 o 
  -6  11  12       23.13       25.21      1.66 o 
  -5  11  12       97.29       97.44      3.10 o 
  -4  11  12       38.91       35.37      2.35 o 
  -3  11  12       32.35       34.69      3.55 o 
  -2  11  12        3.50        0.31      1.35 o 
  -1  11  12      115.38      114.82      5.24 o 
  -9  12  12        0.22        1.69      1.85 o 
  -8  12  12       15.81       14.15      1.92 o 
  -7  12  12       49.06       47.07      3.33 o 
  -6  12  12       50.49       48.28      2.95 o 
  -5  12  12       50.90       45.39      6.46 o 
  -4  12  12       61.55       61.22      7.10 o 
  -3  12  12        1.75        2.41      1.39 o 
  -2  12  12        0.04        0.49      1.37 o 
  -1  12  12       25.24       25.18      3.69 o 
  -7  13  12        6.12        5.20      1.55 o 
  -6  13  12        2.47        2.16      1.04 o 
  -5  13  12       12.79       13.72      1.56 o 
  -4  13  12       65.28       66.30      7.51 o 
  -3  13  12       22.96       18.98      2.87 o 
  -5  14  12       38.60       44.54      2.34 o 
  -4  14  12        1.41       -0.36      1.23 o 
  -3  14  12        4.18        4.77      1.80 o 
 -13   1  13       23.13       23.39      4.87 o 
 -12   1  13        3.10        1.33      2.72 o 
 -11   1  13      143.72      143.64      3.98 o 
 -10   1  13        2.87        3.22      0.74 o 
  -9   1  13      157.83      156.68      2.60 o 
  -8   1  13        8.63        8.25      0.69 o 
  -7   1  13      211.75      213.35      2.46 o 
  -6   1  13      152.04      144.97      2.25 o 
  -5   1  13       11.10       12.79      0.85 o 
  -4   1  13        0.37        0.23      0.50 o 
  -3   1  13        0.56        0.19      0.53 o 
  -2   1  13        0.23        0.32      0.63 o 
  -1   1  13       51.49       49.98      2.21 o 
   0   1  13        0.12        0.75      3.77 o 
   1   1  13       33.66       32.93      4.56 o 
 -13   2  13      117.68      113.10      8.21 o 
 -12   2  13       27.67       24.94      3.37 o 
 -11   2  13       48.63       47.62      2.71 o 
 -10   2  13        8.77        9.75      0.97 o 
  -9   2  13      339.48      347.21      4.24 o 
  -8   2  13       10.26       10.79      0.84 o 
  -7   2  13       84.82       81.97      1.68 o 
  -6   2  13       47.08       48.07      1.43 o 
  -5   2  13       72.52       76.88      1.64 o 
  -4   2  13        5.53        5.38      0.70 o 
  -3   2  13      130.01      133.90      2.56 o 
  -2   2  13       62.08       64.38      2.34 o 
  -1   2  13       93.86       99.47      2.90 o 
   0   2  13       86.95       75.67      4.20 o 
   1   2  13        1.18       -1.08      2.10 o 
 -13   3  13       21.54       25.65      4.87 o 
 -12   3  13       24.92       30.39      3.68 o 
 -11   3  13      110.59      111.51      4.26 o 
 -10   3  13      190.96      193.27      3.17 o 
  -9   3  13       11.57       12.52      0.98 o 
  -8   3  13       68.92       68.64      1.81 o 
  -7   3  13      104.49      102.78      2.00 o 
  -6   3  13        4.97        5.79      0.74 o 
  -5   3  13       10.27        9.54      0.89 o 
  -4   3  13       82.27       81.51      1.98 o 
  -3   3  13        6.04        6.92      0.89 o 
  -2   3  13      144.26      143.52      3.45 o 
  -1   3  13      285.29      283.81      5.00 o 
   0   3  13       64.96       70.69      4.10 o 
   1   3  13        1.01        2.10      1.81 o 
 -13   4  13        6.85        6.87      3.44 o 
 -12   4  13      309.31      323.23     13.44 o 
 -11   4  13        7.15        6.82      1.52 o 
 -10   4  13       54.94       56.51      2.35 o 
  -9   4  13      192.71      195.71      2.95 o 
  -8   4  13      437.78      438.73      5.06 o 
  -7   4  13       29.29       29.63      1.22 o 
  -6   4  13      210.20      216.02      3.11 o 
  -5   4  13      173.04      168.90      2.70 o 
  -4   4  13      292.15      289.31      3.63 o 
  -3   4  13        0.80        0.51      0.66 o 
  -2   4  13        0.33        1.04      0.76 o 
  -1   4  13       11.38       10.64      1.62 o 
   0   4  13       41.78       40.78      3.52 o 
 -13   5  13       44.23       52.11      6.31 o 
 -12   5  13       21.47       30.00      4.98 o 
 -11   5  13        0.50        0.33      1.05 o 
 -10   5  13      103.46       98.02      2.95 o 
  -9   5  13        9.20       10.77      1.02 o 
  -8   5  13       43.04       43.82      1.58 o 
  -7   5  13      136.81      139.42      2.25 o 
  -6   5  13      794.51      799.51      6.86 o 
  -5   5  13       21.57       22.32      1.19 o 
  -4   5  13      111.43      107.71      2.16 o 
  -3   5  13        1.39        1.95      0.68 o 
  -2   5  13       92.83       91.77      2.71 o 
  -1   5  13        6.86        6.05      1.60 o 
   0   5  13        0.32        0.65      1.31 o 
 -12   6  13        6.72       10.45      2.58 o 
 -11   6  13       22.93       22.50      2.79 o 
 -10   6  13      139.31      135.56      3.76 o 
  -9   6  13      527.81      523.11      6.48 o 
  -8   6  13      800.99      783.21      6.59 o 
  -7   6  13        0.19        0.36      0.56 o 
  -6   6  13      121.38      119.42      2.26 o 
  -5   6  13      242.73      240.04      3.23 o 
  -4   6  13        7.55        8.89      0.85 o 
  -3   6  13       59.73       56.17      2.25 o 
  -2   6  13       21.99       23.70      2.18 o 
  -1   6  13       39.58       35.87      3.63 o 
   0   6  13        0.50        0.91      1.33 o 
 -11   7  13       61.61       67.02      7.28 o 
 -10   7  13        0.28        1.11      1.22 o 
  -9   7  13       61.58       61.08      2.71 o 
  -8   7  13        2.81        2.88      0.80 o 
  -7   7  13       84.98       84.02      1.77 o 
  -6   7  13       37.68       37.77      1.47 o 
  -5   7  13       48.56       48.36      1.65 o 
  -4   7  13        0.06        1.09      0.63 o 
  -3   7  13      397.44      383.03      5.71 o 
  -2   7  13      124.35      119.15      3.88 o 
  -1   7  13      204.24      209.93      5.97 o 
   0   7  13      130.49      136.08      6.61 o 
 -12   8  13       68.36       67.96      7.18 o 
 -11   8  13       65.69       72.58      7.44 o 
 -10   8  13       35.41       40.70      3.30 o 
  -9   8  13      148.09      153.06      3.56 o 
  -8   8  13        0.96        2.11      0.82 o 
  -7   8  13        1.87        2.35      0.67 o 
  -6   8  13      200.67      193.56      2.88 o 
  -5   8  13      356.90      353.61      4.28 o 
  -4   8  13       85.22       87.42      2.51 o 
  -3   8  13       96.85       97.55      3.07 o 
  -2   8  13        0.07       -0.54      0.94 o 
  -1   8  13        3.62        6.43      1.58 o 
 -11   9  13      208.67      233.37     11.39 o 
 -10   9  13       78.73       85.55      7.69 o 
  -9   9  13        0.21        0.41      1.35 o 
  -8   9  13       57.33       53.10      2.36 o 
  -7   9  13       97.18       94.77      2.67 o 
  -6   9  13       46.38       42.87      2.21 o 
  -5   9  13       67.65       66.59      2.49 o 
  -4   9  13       59.13       58.77      2.82 o 
  -3   9  13        0.08       -0.99      0.99 o 
  -2   9  13      183.71      187.08      6.94 o 
  -1   9  13      268.23      266.93      8.56 o 
 -11  10  13      269.33      267.38     12.05 o 
 -10  10  13      171.92      162.33      9.08 o 
  -9  10  13      188.97      192.06      5.43 o 
  -8  10  13      136.50      135.60      4.04 o 
  -7  10  13       79.97       85.28      2.82 o 
  -6  10  13        4.48        4.96      1.70 o 
  -5  10  13        0.59        0.22      1.24 o 
  -4  10  13      244.63      235.25      5.98 o 
  -3  10  13      193.24      180.02      6.64 o 
  -2  10  13       24.21       24.20      2.46 o 
  -1  10  13       34.80       34.52      4.72 o 
  -9  11  13       40.65       42.37      4.87 o 
  -8  11  13      143.49      138.73      4.79 o 
  -7  11  13      296.35      296.38      9.42 o 
  -6  11  13      207.99      214.87      6.99 o 
  -5  11  13       80.34       76.50      4.49 o 
  -4  11  13       19.30       14.80      2.33 o 
  -3  11  13        9.94        7.70      2.00 o 
  -8  12  13       11.46        8.57      2.51 o 
  -7  12  13        7.16        5.84      1.70 o 
  -6  12  13        5.81        4.98      2.10 o 
  -5  12  13      230.68      221.96      7.00 o 
  -3  12  13      165.49      172.95      8.00 o 
 -13   0  14        5.40        2.67      3.08 o 
 -12   0  14       57.40       62.42      7.03 o 
 -11   0  14       99.50      110.59      5.95 o 
 -10   0  14       37.39       36.23      2.95 o 
  -9   0  14        5.88        8.56      1.30 o 
  -8   0  14      138.33      142.16      3.08 o 
  -7   0  14      136.22      135.85      3.29 o 
  -6   0  14      347.26      367.98      5.58 o 
  -5   0  14       17.09       16.66      1.41 o 
  -4   0  14       21.84       22.55      2.53 o 
  -3   0  14       26.73       27.01      2.80 o 
  -2   0  14      200.82      201.47      7.11 o 
  -1   0  14      181.31      188.70     10.10 o 
   0   0  14       33.71       29.70      5.08 o 
 -13   1  14      225.86      220.53     15.26 o 
 -12   1  14        2.99        4.70      2.13 o 
 -11   1  14       16.32       14.34      1.88 o 
 -10   1  14      280.64      275.34      4.57 o 
  -9   1  14      181.31      183.20      2.77 o 
  -8   1  14      135.40      134.11      2.30 o 
  -7   1  14        1.41        1.18      0.60 o 
  -6   1  14       46.57       46.81      1.49 o 
  -5   1  14       90.02       93.27      1.91 o 
  -4   1  14      169.61      170.12      3.66 o 
  -3   1  14       17.79       18.59      1.33 o 
  -2   1  14        0.21        0.11      0.92 o 
  -1   1  14       87.19       91.15      5.03 o 
   0   1  14       81.31       74.84      5.24 o 
 -13   2  14       38.75       39.06      4.28 o 
 -12   2  14       92.93       97.28      6.13 o 
 -11   2  14       81.83       89.29      3.46 o 
 -10   2  14      128.73      129.94      3.13 o 
  -9   2  14       51.98       53.04      1.79 o 
  -8   2  14       26.79       28.42      1.33 o 
  -7   2  14      164.88      171.48      2.86 o 
  -6   2  14      119.17      117.99      2.35 o 
  -5   2  14       30.59       33.36      1.55 o 
  -4   2  14       27.59       26.21      1.39 o 
  -3   2  14      164.41      160.48      3.17 o 
  -2   2  14      204.12      205.52      5.18 o 
  -1   2  14      202.23      201.55      6.06 o 
   0   2  14       25.51       28.12      6.36 o 
 -13   3  14        4.80        5.92      2.37 o 
 -12   3  14      163.49      175.07      7.11 o 
 -11   3  14        8.40        8.31      1.42 o 
 -10   3  14       44.56       45.20      2.17 o 
  -9   3  14      475.70      477.94      5.20 o 
  -8   3  14      220.50      219.47      3.45 o 
  -7   3  14        0.80        0.11      0.59 o 
  -6   3  14      320.08      315.89      3.95 o 
  -5   3  14      456.52      450.11      5.14 o 
  -4   3  14       38.76       37.65      1.65 o 
  -3   3  14       16.56       17.20      1.27 o 
  -2   3  14        0.49        0.45      1.22 o 
  -1   3  14        1.38        0.16      1.35 o 
   0   3  14       19.18       17.01      2.38 o 
 -13   4  14        9.12        5.60      2.48 o 
 -12   4  14        5.01        5.57      2.25 o 
 -11   4  14       12.70       11.67      1.80 o 
 -10   4  14       39.12       39.06      2.71 o 
  -9   4  14       28.22       28.41      1.74 o 
  -8   4  14       59.62       57.48      1.79 o 
  -7   4  14      585.01      577.23      5.73 o 
  -6   4  14      354.19      339.89      4.13 o 
  -5   4  14      182.33      187.78      3.13 o 
  -4   4  14       21.82       23.55      1.34 o 
  -3   4  14      105.32      108.15      2.98 o 
  -2   4  14       94.35       99.27      6.38 o 
  -1   4  14        4.06        1.75      1.44 o 
   0   4  14        2.47        1.13      1.77 o 
 -12   5  14       75.10       83.35      6.92 o 
 -11   5  14        1.35       -0.62      1.51 o 
 -10   5  14        0.81        0.79      1.11 o 
  -9   5  14      379.64      373.28      5.83 o 
  -8   5  14      251.44      247.12      4.16 o 
  -7   5  14        0.13        0.43      0.65 o 
  -6   5  14      154.78      157.52      2.99 o 
  -5   5  14      284.55      286.82      4.31 o 
  -4   5  14       83.92       84.75      2.58 o 
  -3   5  14        1.06        1.26      1.27 o 
  -2   5  14        7.37        7.81      1.73 o 
  -1   5  14        4.85        2.79      1.58 o 
   0   5  14       54.96       57.52      7.08 o 
 -12   6  14      124.11      130.88      7.23 o 
 -11   6  14      260.99      276.66     13.05 o 
 -10   6  14       89.52       85.46      3.78 o 
  -9   6  14       51.63       51.90      2.47 o 
  -8   6  14        0.09        0.55      0.85 o 
  -7   6  14       34.81       34.15      1.97 o 
  -6   6  14       27.87       25.77      1.59 o 
  -5   6  14        8.49        8.01      1.16 o 
  -4   6  14       73.68       76.12      5.04 o 
  -3   6  14       90.68       91.80      4.92 o 
  -2   6  14      111.48      120.34      4.69 o 
  -1   6  14       12.73       14.62      2.58 o 
   0   6  14       16.44       18.11      3.90 o 
 -12   7  14        8.07       15.08      4.31 o 
 -11   7  14        0.06       -0.77      1.67 o 
 -10   7  14      118.04      115.73      4.00 o 
  -9   7  14        0.23        0.43      1.11 o 
  -8   7  14        2.53        2.81      0.96 o 
  -7   7  14      122.87      124.58      3.23 o 
  -6   7  14       47.06       49.06      2.55 o 
  -5   7  14        5.15        5.20      1.36 o 
  -4   7  14       49.53       50.39      2.94 o 
  -3   7  14       21.79       23.33      2.44 o 
  -2   7  14       57.56       61.36      3.82 o 
  -1   7  14      341.24      359.91     13.49 o 
 -12   8  14       97.61      100.02      8.92 o 
 -11   8  14       15.63       18.62      4.15 o 
 -10   8  14        5.47        3.13      2.56 o 
  -9   8  14       20.41       20.57      2.08 o 
  -8   8  14      173.90      173.31      4.08 o 
  -7   8  14        9.79       11.50      1.41 o 
  -6   8  14        0.41        0.72      0.99 o 
  -5   8  14       15.33       18.80      1.90 o 
  -4   8  14       10.90       10.61      1.60 o 
  -3   8  14       12.48       16.85      2.19 o 
  -2   8  14        3.56        2.67      2.62 o 
  -1   8  14        5.03        8.92      3.39 o 
 -11   9  14       91.09       90.32      8.16 o 
 -10   9  14        8.31        9.18      3.23 o 
  -9   9  14      228.72      231.07      7.81 o 
  -8   9  14      135.94      139.16      4.17 o 
  -7   9  14        1.87        3.08      1.19 o 
  -6   9  14      108.76      107.16      3.99 o 
  -5   9  14        0.72       -0.39      0.98 o 
  -4   9  14      284.38      284.16      6.96 o 
  -3   9  14      251.73      246.37      9.93 o 
  -2   9  14       88.64       87.35      7.69 o 
 -11  10  14        1.12        3.64      2.92 o 
 -10  10  14       39.66       45.08      5.74 o 
  -9  10  14      194.02      178.03      9.39 o 
  -8  10  14        5.00        7.04      1.56 o 
  -7  10  14       11.60       10.79      2.23 o 
  -6  10  14        5.05        5.86      1.87 o 
  -5  10  14       16.33       13.70      3.13 o 
  -4  10  14       58.13       54.45      3.69 o 
  -3  10  14       26.70       21.63      3.44 o 
  -2  10  14        5.81        7.08      3.13 o 
  -8  11  14       15.64       14.67      3.23 o 
  -7  11  14        0.62       -0.41      1.69 o 
  -6  11  14      106.73      106.12      6.67 o 
  -5  11  14       76.36       75.50      5.59 o 
  -4  11  14       23.97       22.82      3.69 o 
 -12   1  15       11.96        8.34      2.51 o 
 -11   1  15        1.39        4.64      1.40 o 
 -10   1  15       29.31       29.35      2.35 o 
  -9   1  15       53.26       52.10      2.74 o 
  -8   1  15        2.32        2.85      0.91 o 
  -7   1  15       32.69       33.55      1.73 o 
  -6   1  15        7.26        8.98      1.08 o 
  -5   1  15        9.96       10.39      1.18 o 
  -4   1  15      208.70      211.23      4.69 o 
  -3   1  15        0.81        0.12      1.52 o 
  -2   1  15        0.01        0.16      1.66 o 
  -1   1  15       45.46       50.09      4.64 o 
   0   1  15       53.20       49.55      4.59 o 
 -12   2  15        0.43        1.10      1.70 o 
 -11   2  15       43.74       44.05      2.94 o 
 -10   2  15       43.02       40.72      2.44 o 
  -9   2  15       12.31       13.95      1.62 o 
  -8   2  15       28.71       28.86      1.77 o 
  -7   2  15      135.58      131.34      2.89 o 
  -6   2  15       29.29       27.84      1.50 o 
  -5   2  15       62.55       62.70      2.30 o 
  -4   2  15        1.46        0.74      0.98 o 
  -3   2  15       27.96       23.98      3.15 o 
  -2   2  15      310.65      324.08      9.59 o 
  -1   2  15        2.59        3.69      2.62 o 
   0   2  15        0.44        2.90      2.19 o 
 -12   3  15        4.27        3.70      2.85 o 
 -11   3  15       14.35       12.49      2.16 o 
 -10   3  15       92.55       89.49      3.63 o 
  -9   3  15       37.00       35.11      3.01 o 
  -8   3  15       12.82       13.29      1.44 o 
  -7   3  15      395.31      395.91      5.60 o 
  -6   3  15      158.99      159.98      3.18 o 
  -5   3  15       53.23       52.01      2.70 o 
  -4   3  15       58.72       56.42      3.10 o 
  -3   3  15       76.42       76.15      4.25 o 
  -2   3  15        1.34        2.16      1.54 o 
  -1   3  15       16.72       18.41      4.26 o 
   0   3  15       33.46       25.29      4.72 o 
 -12   4  15        2.21        0.70      1.88 o 
 -11   4  15        1.17        3.01      1.98 o 
 -10   4  15        3.77        3.32      1.36 o 
  -9   4  15      285.88      294.88      7.93 o 
  -8   4  15       87.17       91.79      3.22 o 
  -7   4  15       33.05       35.98      2.11 o 
  -6   4  15       40.82       39.05      2.18 o 
  -5   4  15      275.87      270.53      5.36 o 
  -4   4  15       49.72       47.94      2.90 o 
  -3   4  15       50.20       46.14      3.41 o 
  -2   4  15        3.19        2.95      1.60 o 
  -1   4  15        5.77        2.34      1.94 o 
   0   4  15        0.31       -2.36      2.36 o 
 -12   5  15        2.79        3.69      2.18 o 
 -11   5  15       20.96       26.53      4.41 o 
 -10   5  15       39.95       39.80      2.80 o 
  -9   5  15       23.85       20.51      2.79 o 
  -8   5  15        0.70        1.54      1.18 o 
  -7   5  15      153.50      159.13      4.04 o 
  -6   5  15      235.82      235.28      4.94 o 
  -5   5  15       35.63       39.51      2.66 o 
  -4   5  15       13.38       12.81      2.66 o 
  -3   5  15      287.65      292.54      7.37 o 
  -2   5  15      290.17      282.42      8.83 o 
  -1   5  15       20.14       23.13      4.95 o 
 -12   6  15       98.47      108.85      6.05 o 
 -11   6  15       40.12       47.33      4.32 o 
 -10   6  15       84.91       93.00      6.32 o 
  -9   6  15       82.28       91.35      4.45 o 
  -8   6  15      135.41      131.81      5.34 o 
  -7   6  15       77.63       81.03      3.56 o 
  -6   6  15      466.55      467.62      8.06 o 
  -5   6  15       84.06       88.19      4.28 o 
  -4   6  15       28.27       36.65      3.23 o 
  -3   6  15        6.50        5.69      1.71 o 
  -2   6  15       75.07       71.69      5.03 o 
  -1   6  15        5.51        7.14      2.29 o 
 -11   7  15       15.39       13.79      2.66 o 
 -10   7  15       42.43       52.60      4.42 o 
  -9   7  15       18.52       19.56      3.07 o 
  -8   7  15      118.36      122.15      4.69 o 
  -7   7  15       20.62       18.60      2.34 o 
  -6   7  15      244.02      231.32      7.39 o 
  -5   7  15      133.59      134.10      4.85 o 
  -4   7  15        8.04        8.98      1.84 o 
  -3   7  15       13.93       12.92      2.54 o 
  -2   7  15       77.39       68.26      4.90 o 
  -1   7  15       78.40       69.81      7.33 o 
 -11   8  15       43.21       41.14      5.95 o 
 -10   8  15      354.16      357.70     14.26 o 
  -9   8  15      329.35      318.75      9.07 o 
  -8   8  15      130.27      132.00      4.79 o 
  -7   8  15       64.82       66.74      3.93 o 
  -6   8  15        6.81        8.93      1.88 o 
  -5   8  15        1.79        0.11      1.33 o 
  -4   8  15        1.69        1.83      1.76 o 
  -3   8  15       25.95       25.80      4.67 o 
  -2   8  15       23.47       32.62      5.23 o 
 -11   9  15       87.77       89.14      8.05 o 
 -10   9  15        5.87        6.72      3.23 o 
  -9   9  15        0.46        0.82      2.41 o 
  -8   9  15       10.77       12.05      3.44 o 
  -7   9  15      239.20      249.25      7.72 o 
  -6   9  15       30.01       35.09      2.82 o 
  -5   9  15       69.33       76.12      7.18 o 
  -4   9  15        0.26       -1.33      2.15 o 
  -3   9  15       87.78       79.71      7.44 o 
  -2   9  15      102.04       90.73      8.00 o 
 -10  10  15        1.50        2.82      2.82 o 
  -7  10  15        2.67        2.31      2.21 o 
  -6  10  15        0.05        1.74      1.90 o 
 -12   0  16       25.58       28.41      5.39 o 
 -11   0  16       17.32       25.95      4.92 o 
 -10   0  16       19.81       18.05      4.21 o 
  -9   0  16      397.76      383.65     14.98 o 
  -8   0  16      123.09      116.02      8.05 o 
  -7   0  16      268.91      258.56     11.85 o 
  -6   0  16      368.43      402.53     15.28 o 
  -5   0  16      105.83      115.20      7.95 o 
  -4   0  16      198.08      211.68     10.92 o 
  -3   0  16      202.56      214.75     11.08 o 
  -2   0  16       12.97       17.34      4.15 o 
  -1   0  16        0.59        2.82      3.08 o 
 -12   1  16      112.82      115.49     13.18 o 
 -11   1  16       16.95       18.22      4.26 o 
 -10   1  16      112.98      121.37      6.87 o 
  -9   1  16       38.04       34.88      3.74 o 
  -8   1  16       51.45       57.15      4.62 o 
  -7   1  16      115.08      115.83      5.64 o 
  -6   1  16       56.94       56.94      7.57 o 
  -5   1  16      139.16      136.68      9.16 o 
  -4   1  16      166.04      166.77      6.78 o 
  -3   1  16        9.24        5.77      2.23 o 
  -2   1  16       10.63        8.22      5.00 o 
  -1   1  16       44.98       47.08      6.36 o 
 -12   2  16        1.44        2.11      2.26 o 
 -11   2  16        3.27        2.35      1.99 o 
 -10   2  16       40.74       47.74      4.46 o 
  -9   2  16        0.15        0.35      1.68 o 
  -8   2  16       27.23       22.42      4.80 o 
  -7   2  16      327.22      334.29     10.87 o 
  -6   2  16      396.97      391.25     12.31 o 
  -5   2  16        3.36        4.05      1.99 o 
  -4   2  16       37.44       37.13      4.39 o 
  -3   2  16      127.95      137.67     10.72 o 
  -2   2  16      181.88      204.08     10.82 o 
  -1   2  16        8.21        5.93      2.41 o 
 -12   3  16      150.70      156.95      8.82 o 
 -11   3  16       85.06       93.42     10.39 o 
 -10   3  16        5.04        5.52      1.83 o 
  -9   3  16      134.46      134.80      5.20 o 
  -8   3  16      110.27      102.00      4.38 o 
  -7   3  16      177.34      175.80      5.65 o 
  -6   3  16       70.17       62.46      3.95 o 
  -5   3  16      145.31      144.85      9.92 o 
  -4   3  16       56.68       54.45      4.47 o 
  -3   3  16        2.90        2.25      1.90 o 
  -2   3  16        0.24        3.20      2.01 o 
 -12   4  16      166.33      176.79      7.32 o 
 -11   4  16      237.96      243.24     26.82 o 
 -10   4  16      146.73      149.99      6.57 o 
  -9   4  16       51.63       46.35      3.48 o 
  -8   4  16        1.34        0.81      1.38 o 
  -7   4  16       38.15       36.79      3.11 o 
  -6   4  16        1.02        1.16      1.40 o 
  -5   4  16        0.13        0.65      1.36 o 
  -4   4  16       26.49       26.89      2.85 o 
  -3   4  16      244.00      251.98      8.90 o 
  -2   4  16      142.10      154.64      9.39 o 
 -11   5  16        0.35        0.79      1.97 o 
 -10   5  16      257.65      253.83     17.46 o 
  -9   5  16      345.86      377.62     10.39 o 
  -8   5  16        6.05        6.32      1.83 o 
  -7   5  16        3.58        0.69      1.37 o 
  -6   5  16       35.42       38.09      3.17 o 
  -5   5  16       69.35       73.61      4.29 o 
  -4   5  16       19.82       19.60      2.99 o 
  -3   5  16        5.11        6.27      2.25 o 
  -2   5  16        9.64       10.35      2.57 o 
 -11   6  16       54.67       67.22      5.19 o 
 -10   6  16       31.73       37.58      3.95 o 
  -9   6  16       28.00       28.02      3.40 o 
  -8   6  16      317.20      325.14      7.84 o 
  -7   6  16      128.69      133.17      7.76 o 
  -6   6  16        6.92        6.96      1.79 o 
  -5   6  16       63.03       70.29      5.03 o 
  -4   6  16        0.59        0.44      1.70 o 
  -3   6  16        0.06        2.33      1.90 o 
  -2   6  16        1.04        0.79      1.85 o 
 -11   7  16        0.34       -1.13      2.26 o 
 -10   7  16       82.08       67.62      5.02 o 
  -9   7  16        7.76        7.72      2.59 o 
  -8   7  16        3.07        4.50      2.02 o 
  -7   7  16        3.92        6.41      2.41 o 
  -6   7  16       68.79       78.25      5.20 o 
  -5   7  16        8.91       12.06      2.48 o 
  -4   7  16      125.20      126.03      5.84 o 
  -3   7  16       35.63       39.90      5.10 o 
 -10   8  16       16.05       17.75      4.31 o 
  -9   8  16        1.42       -0.05      1.66 o 
  -8   8  16       35.97       33.90      3.55 o 
  -7   8  16       13.58       11.93      2.59 o 
  -6   8  16        2.54        4.40      1.93 o 
  -5   8  16       62.10       67.23      4.84 o 
  -4   8  16        3.93        4.77      2.92 o 
  -3   8  16       17.59       23.23      4.77 o 
 -10   9  16       21.21       28.72      5.03 o 
  -9   9  16       18.39       23.18      4.51 o 
  -8   9  16        7.57        7.90      3.23 o 
  -7   9  16        5.22        5.85      2.97 o 
  -6   9  16       56.72       56.11      6.26 o 
  -5   9  16        6.31        2.46      2.72 o 
  -4   9  16       60.10       77.19      7.59 o 
 -11   1  17        1.16        0.34      1.94 o 
 -10   1  17        5.63        6.98      2.37 o 
  -9   1  17       10.33       15.64      4.15 o 
  -8   1  17       45.29       46.99      4.40 o 
  -7   1  17      232.31      219.74     12.57 o 
  -6   1  17       41.83       43.86      4.21 o 
  -5   1  17        1.52       -0.01      1.72 o 
  -4   1  17        0.14        1.29      3.21 o 
  -3   1  17        8.65       13.61      2.84 o 
 -11   2  17       28.86       21.43      3.29 o 
 -10   2  17        7.00        7.09      2.32 o 
  -9   2  17        8.74       10.39      2.58 o 
  -8   2  17        3.70        4.09      2.92 o 
  -7   2  17        9.09       10.35      2.50 o 
  -6   2  17        6.12        6.81      2.25 o 
  -5   2  17       91.51       92.53      5.96 o 
  -4   2  17        3.22        5.66      2.23 o 
  -3   2  17        4.26        3.49      2.23 o 
 -11   3  17        6.82        4.50      2.22 o 
 -10   3  17      112.13      129.62      6.18 o 
  -9   3  17       12.43       10.81      2.77 o 
  -8   3  17       42.65       48.80      9.18 o 
  -7   3  17      176.17      163.22     17.64 o 
  -6   3  17       19.15       16.11      2.88 o 
  -5   3  17       38.17       39.54      4.03 o 
  -4   3  17      207.78      205.25      7.81 o 
  -3   3  17       79.24       65.96      7.18 o 
 -11   4  17       30.80       28.54      3.61 o 
 -10   4  17       28.42       28.73      3.56 o 
  -9   4  17        2.59        1.31      1.82 o 
  -8   4  17        8.78       11.94      2.61 o 
  -7   4  17        0.93        4.66      3.54 o 
  -6   4  17       39.39       37.24      3.92 o 
  -5   4  17       33.19       33.16      3.78 o 
  -4   4  17        3.35       -0.84      1.75 o 
  -3   4  17        0.39        3.24      2.06 o 
 -10   5  17        6.28        6.51      5.33 o 
  -9   5  17       12.07       13.02      2.72 o 
  -8   5  17        3.36        6.54      3.21 o 
  -7   5  17       52.49       58.05      4.72 o 
  -6   5  17      158.32      148.44      6.47 o 
  -5   5  17       12.96        9.53      2.77 o 
  -4   5  17       33.35       30.29      3.63 o 
 -10   6  17       55.91       55.79      4.70 o 
  -9   6  17       91.81       93.38      5.90 o 
  -8   6  17       27.32       34.17      7.85 o 
  -7   6  17        7.22        9.44      2.43 o 
  -6   6  17        1.20       -0.50      1.72 o 
  -5   6  17        9.12        9.57      2.42 o 
  -4   6  17       80.09       77.98      5.85 o 
 -10   7  17       13.51       14.00      3.74 o 
  -9   7  17        1.76        2.50      1.95 o 
  -8   7  17        8.63       12.50      2.65 o 
  -7   7  17       41.75       41.13      4.02 o 
  -6   7  17      183.38      207.42     10.57 o 
  -5   7  17       69.82       68.01      6.98 o 
  -8   8  17        0.30       -0.88      1.66 o 
  -7   8  17        1.58        1.05      1.92 o 
  -6   8  17       63.71       69.22      5.08 o 
 -10   0  18       29.90       40.57      6.36 o 
  -9   0  18        1.15        1.33      2.77 o 
  -8   0  18      418.55      383.76     15.54 o 
  -7   0  18      149.03      150.02      9.64 o 
  -5   0  18        3.47        4.15      3.03 o 
 -10   1  18       37.58       36.62      4.10 o 
  -9   1  18        0.15        0.22      1.85 o 
  -8   1  18        0.50        3.27      2.12 o 
  -7   1  18       10.19       10.22      2.72 o 
  -6   1  18       63.03       59.97      5.03 o 
  -5   1  18       41.31       40.59      4.28 o 
 -10   2  18       19.33       18.08      3.06 o 
  -9   2  18        3.35        0.06      1.88 o 
  -8   2  18        4.50        5.76      2.38 o 
  -7   2  18      158.86      159.39      6.98 o 
  -6   2  18       50.17       40.32      5.82 o 
  -5   2  18        1.99        3.06      3.46 o 
 -10   3  18       59.41       62.63      7.23 o 
  -9   3  18      147.62      141.41     11.87 o 
  -8   3  18       46.94       42.61      4.37 o 
  -7   3  18        1.46        2.84      2.11 o 
  -6   3  18       21.55       19.24      3.09 o 
  -9   4  18      126.50      130.61      8.44 o 
  -8   4  18        7.11        7.78      2.54 o 
  -7   4  18       88.13       88.01      6.49 o 
  -6   4  18       68.73       58.62      5.80 o 
  -8   5  18       12.08       13.30      4.03 o 
  -7   5  18       79.96       88.04      5.84 o 
                                                 
